# Supplementary material for: Cardiac magnetic resonance markers of pre-clinical hypertrophic and dilated cardiomyopathy in genetic variant carriers
Source: BMC Med. 2025 Jul 15;23:421. doi: 10.1186/s12916-025-04226-4 (PMC12261545; doi:10.1186/s12916-025-04226-4)
Supplement: Supplementary file 1 — Additional file 1: Tables S1–S14. Table S1 Genes with pathogenic and likely pathogenic variants for hypertrophic cardiomyopathy or dilated cardiomyopathy. Table S2 Disease definitions based on ICD-10 codes and self-reported codes. Table S3 Baseline table for participants of the UK Biobank without established cardiac diseaseat the time of cardiac imaging visit. Table S4 Hazard ratio estimates for the association between CMR measurementsand the onset of atrial fibrillation and heart failure in people without established cardiac disease at the time of their imaging visit. Table S5 Hazard ratio estimates for the association between binary CMR measurementsand the onset of atrial fibrillation and heart failure in people without established cardiac disease at the time of their imaging visit. Table S6 Odds ratio estimates for the association between CMR measurementsand carriership of a HCM variant in people without established cardiac disease at the time of imaging visit. Table S7 Odds ratio estimates for the association between CMR measurementsand carriership of a DCM variant in people without established cardiac disease at the time of imaging visit. Table S8 Baseline characteristics before and after imputation. Table S9 Exploring potential non-linear associations between CMR measurements and carriership of cardiomyopathy-associated variants using a multivariable model. Table S10 Sex-specific subgroup analyses for the association between CMR measurements and carriership of cardiomyopathy variants. Table S11 Age-specific subgroup analyses for the association between CMR measurements and carriership of cardiomyopathy variants. Table S12 Heterogeneity of the observed associations between CMR measurements and the three most common HCM and DCM genes. Table S13 Odds ratio estimates for the association between CMR measurements and the three most common HCM and DCM-associated genes. Table S14 Common genetic variants in or around known cardiomyopathy genes associated with CMR measu [file 12916_2025_4226_MOESM1_ESM.xlsx]

## Sheet: Content
Content
Table S1. Genes with pathogenic and likely pathogenic variants for hypertrophic cardiomyopathy or dilated cardiomyopathy.
Table S2. Disease definitions based on ICD-10 codes and self-reported codes.
Table S3. Baseline table for participants of the UK biobank without estblished cardiac disease (atrial fibrillation, heart failure, cardiomyopathy) at the time of cardiac imaging visit.
Table S4. Hazard ratio estimates for the association between CMR measurements (per standard deviation) and the onset of atrial fibrilation and heart failure in people without established cardiac disease at the time of their imaging visit.
Table S5. Hazard ratio estimates for the association between binary CMR measurements (categorised at the 15% risk-increasing percentile) and the onset of atrial fibrilation and heart failure in people without established cardiac disease at the time of their imaging visit.
Table S6. Odds ratio estimates for the association between CMR measurements (per standard deviation) and carriership of a HCM variant in people without established cardiac disease at the time of imaging visit.
Table S7. Odds ratio estimates for the association between CMR measurements (per standard deviation) and carriership of a DCM variant in people without established cardiac disease at the time of imaging visit.
Table S8. Baseline characteristics before and after imputation.
Table S9. Exploring potential non-linear associations between CMR measurements and carriership of cardiomyopathy-associated variants using a multivariable model.
Table S10. Sex-specific subgroup analyses for the association between CMR measurements and carriership of cardiomyopathy variants.
Table S11. Age-specific subgroup analyses for the association between CMR measurements and carriership of cardiomyopathy variants.
Table S12. Heterogeneity of the observed associations between CMR measurements and the three most common HCM and DCM genes.
Table S13. Odds ratio estimates for the association between CMR measurements and the three most common HCM and DCM-associated genes.
Table S14. Common genetic variants in or around known cardiomyopathy genes associated with CMR measurements in GWAS.

## Sheet: Table S1
Gene	Abbreviation	DCM	HCM
Actin Alpha Cardiac Muscle 1	ACTC1	Moderate	Definitive
Alpha-actinin 2	ACTN2	Moderate	-
BAG Cochaperone 3	BAG3	Definitive	-
Cysteine And Glycine Rich Protein 3	CSRP3	-	Moderate
Desmin	DES	Definitive	-
Desmoplakin	DSP	Strong	-
Filamin-C	FLNC	Definitive	-
Junctophilin 2	JPH2	Moderate	Moderate
Lamin A/C	LMNA	Definitive	-
Myosin Binding Protein C3	MYBPC3	-	Definitive
Myosin Heavy Chain 7	MYH7	Definitive	Definitive
Myosin Light Chain 2	MYL2	-	Definitive
Myosin Light Chain 3	MYL3	-	Definitive
Nexilin F-Actin Binding Protein	NEXN	Moderate	-
Phospholamban	PLN	Definitive	-
RNA binding Motif Protein 20	RBM20	Definitive	-
Sodium Voltage-Gated Channal Alpha Subunit 5	SCN5A	Definitive	-
Troponin C1, slow skeletal and cardiac type	TNNC1	Definitive	Moderate
Troponin I3, cardiac type	TNNI3	Moderate	Definitive
Troponin T2, cardiac type	TNNT2	Definitive	Definitive
Tropomyosin 1	TPM1	Moderate	Definitive
Titin	TTN	Definitive	-
Vinculin	VCL	Moderate	-
Abbreviations: DCM = dilated cardiomyopathy, HCM = hypertrophic cardiomyopathy

## Sheet: Table S2
Phenotype	Field names	Values (ICD or other coding)
Diabetes	Diagnoses ICD10	E10*; E11*; E12*; E13*; E14*
	Underlying (primary) cause of death: ICD10
	Contributory (secondary) causes of death: ICD10
	External causes ICD10
	Diagnoses main ICD10
	Diagnoses secondary ICD10
	Non-cancer illness code self-reported	1220; 1222; 1223
	Diabetes diagnosed by doctor	1
	Medication for cholesterol blood pressure or diabetes(, or take exogenous hormones)	3
Hypertension	Diagnoses ICD10	I10; I15*
	Underlying (primary) cause of death: ICD10
	Contributory (secondary) causes of death: ICD10
	External causes ICD10
	Diagnoses main ICD10
	Diagnoses secondary ICD10
	Non-cancer illness code self-reported	1065; 1072
	Medication for cholesterol blood pressure or diabetes(, or take exogenous hormones)	2
Hypercholesterolaemia	Diagnoses ICD10	E780
	Underlying (primary) cause of death: ICD10
	Contributory (secondary) causes of death: ICD10
	External causes ICD10
	Diagnoses main ICD10
	Diagnoses secondary ICD10
	Non-cancer illness code self-reported	1473
	Medication for cholesterol blood pressure or diabetes(, or take exogenous hormones)	1
Ever smoked	Smoking status	1; 2
Family heart disease	Illnesses of father	1
	Illnesses of mother
	Illnesses of siblings
Heart failure	Diagnoses ICD10	I110; I130; I132; I50*
	Underlying (primary) cause of death: ICD10
	Contributory (secondary) causes of death: ICD10
	External causes ICD10
	Diagnoses main ICD10
	Diagnoses secondary ICD10
	Non-cancer illness code self-reported	1076
Cardiomyopathy	Diagnoses ICD10	I42*
	Underlying (primary) cause of death: ICD10
	Contributory (secondary) causes of death: ICD10
	External causes ICD10
	Diagnoses main ICD10
	Diagnoses secondary ICD10
	Non-cancer illness code self-reported	1079
Dilated cardiomyopathy	Diagnoses ICD10	I420
	Underlying (primary) cause of death: ICD10
	Contributory (secondary) causes of death: ICD10
	External causes ICD10
	Diagnoses main ICD10
	Diagnoses secondary ICD10
Hypertrophic cardiomyopathy	Diagnoses ICD10	I421; I422
	Underlying (primary) cause of death: ICD10
	Contributory (secondary) causes of death: ICD10
	External causes ICD10
	Diagnoses main ICD10
	Diagnoses secondary ICD10
	Non-cancer illness code self-reported	1588
Ventricular arrhythmias	Diagnoses ICD10	I470; I472; I490
	Underlying (primary) cause of death: ICD10
	Contributory (secondary) causes of death: ICD10
	External causes ICD10
	Diagnoses main ICD10
	Diagnoses secondary ICD10
Atrial arrhythmias	Diagnoses ICD10	I48*; I471; I491
	Underlying (primary) cause of death: ICD10
	Contributory (secondary) causes of death: ICD10
	External causes ICD10
	Diagnoses main ICD10
	Diagnoses secondary ICD10
	Non-cancer illness code self-reported	1471; 1483
Chronic ischemic heart disease	Diagnoses ICD10	I25*
	Underlying (primary) cause of death: ICD10
	Contributory (secondary) causes of death: ICD10
	External causes ICD10
	Diagnoses main ICD10
	Diagnoses secondary ICD10
Acute myocardial infarction	Diagnoses ICD10	I21*; I22*; I248; I249
	Underlying (primary) cause of death: ICD10
	Contributory (secondary) causes of death: ICD10
	External causes ICD10
	Diagnoses main ICD10
	Diagnoses secondary ICD10
	Non-cancer illness code self-reported	1075
Cardiac arrest	Diagnoses ICD10	I46*
	Underlying (primary) cause of death: ICD10
	Contributory (secondary) causes of death: ICD10
	External causes ICD10
	Diagnoses main ICD10
	Diagnoses secondary ICD10
Conduction disorders	Diagnoses ICD10	I44*; I45*
	Underlying (primary) cause of death: ICD10
	Contributory (secondary) causes of death: ICD10
	External causes ICD10
	Diagnoses main ICD10
	Diagnoses secondary ICD10
Valvular disease	Diagnoses ICD10	I34*; I35*; I36*; I37*; I05*; I06*; I07*; I08*
	Underlying (primary) cause of death: ICD10
	Contributory (secondary) causes of death: ICD10
	External causes ICD10
	Diagnoses main ICD10
	Diagnoses secondary ICD10
	Non-cancer illness code self-reported	1078; 1488; 1489; 1490; 1584; 1585; 1586; 1587
Congenital heart disease	Diagnoses ICD10	Q20*; Q21*; Q22*; Q23*; Q24*; Q25*; Q26*
	Underlying (primary) cause of death: ICD10
	Contributory (secondary) causes of death: ICD10
	External causes ICD10
	Diagnoses main ICD10
	Diagnoses secondary ICD10
Pulmonary obstructive disease	Diagnoses ICD10	J44*; J43*; I26*; I27*
	Underlying (primary) cause of death: ICD10
	Contributory (secondary) causes of death: ICD10
	External causes ICD10
	Diagnoses main ICD10
	Diagnoses secondary ICD10
	Non-cancer illness code self-reported	1112; 1113; 1114; 1115; 1121
All-cause mortality	Date of Death	Any non-missing value
Cardiovascular death	Underlying (primary) cause of death: ICD10	I*
	Contributory (secondary) causes of death: ICD10
* indicates starting with previously indicated code.

## Sheet: Table S3
	Overall			Non-carriers			HCM			DCM			HCM sensitivity			DCM sensitivity
	N (%) or Mean (SD)	Median (Q1; Q3)	Missing (%)	N (%) or Mean (SD)	Median (Q1; Q3)	Missing (%)	N (%) or Mean (SD)	Median (Q1; Q3)	Missing (%)	N (%) or Mean (SD)	Median (Q1; Q3)	Missing (%)	N (%) or Mean (SD)	Median (Q1; Q3)	Missing (%)	N (%) or Mean (SD)	Median (Q1; Q3)	Missing (%)
n	40,169	-	-	39,816	-	-	248	-	-	144	-	-	86	-	-	81	-	-
Age (years)	63.85 (7.71)	64.00 (58.00; 70.00)	0 (0.00)	63.86 (7.71)	64.00 (58.00; 70.00)	0 (0.00)	63.27 (7.44)	63.00 (58.00; 69.00)	0 (0.00)	63.02 (7.13)	63.00 (58.00; 68.00)	0 (0.00)	62.88 (7.49)	63.00 (58.00; 68.00)	0 (0.00)	62.90 (7.50)	63.00 (58.00; 68.00)	0 (0.00)
Sex	18888 (47.02)	-	0 (0.00)	18714 (47.00)	-	0 (0.00)	122 (49.19)	-	0 (0.00)	69 (47.92)	-	0 (0.00)	40 (46.51)	-	0 (0.00)	34 (41.98)	-	0 (0.00)
BMI (kg/m2)	26.29 (4.30)	25.70 (23.33; 28.56)	1419 (3.53)	26.30 (4.30)	25.70 (23.33; 28.56)	1401 (3.52)	25.92 (3.78)	25.51 (23.15; 28.02)	15 (6.05)	26.17 (4.22)	25.77 (23.33; 28.86)	5 (3.47)	26.35 (3.83)	25.61 (23.51; 28.92)	2 (2.33)	26.10 (4.64)	25.39 (23.43; 28.19)	4 (4.94)
Hypertension	7342 (18.28)	-	0 (0.00)	7277 (18.28)	-	0 (0.00)	45 (18.15)	-	0 (0.00)	27 (18.75)	-	0 (0.00)	18 (20.93)	-	0 (0.00)	16 (19.75)	-	0 (0.00)
Diabetes	424 (1.06)	-	0 (0.00)	417 (1.05)	-	0 (0.00)	5 (2.02)	-	0 (0.00)	2 (1.39)	-	0 (0.00)	0 (0.00)	-	0 (0.00)	2 (2.47)	-	0 (0.00)
Smoking	15548 (38.71)	-	0 (0.00)	15397 (38.67)	-	0 (0.00)	106 (42.74)	-	0 (0.00)	64 (44.44)	-	0 (0.00)	38 (44.19)	-	0 (0.00)	40 (49.38)	-	0 (0.00)
Hypercholesterolaemia	3833 (9.54)	-	0 (0.00)	3797 (9.54)	-	0 (0.00)	26 (10.48)	-	0 (0.00)	12 (8.33)	-	0 (0.00)	10 (11.63)	-	0 (0.00)	7 (8.64)	-	0 (0.00)
Family history of heart disease	16819 (41.87)	-	0 (0.00)	16661 (41.84)	-	0 (0.00)	117 (47.18)	-	0 (0.00)	63 (43.75)	-	0 (0.00)	44 (51.16)	-	0 (0.00)	31 (38.27)	-	0 (0.00)
European ethnicity	38924 (96.90)	-	0 (0.00)	38609 (96.97)	-	0 (0.00)	213 (85.89)	-	0 (0.00)	140 (97.22)	-	0 (0.00)	83 (96.51)	-	0 (0.00)	77 (95.06)	-	0 (0.00)
LV-EDV (ml)	144.24 (30.53)	140.66 (121.05; 164.10)	1354 (3.37)	144.25 (30.52)	140.66 (121.09; 164.11)	1341 (3.37)	141.89 (31.90)	138.60 (116.94; 160.56)	11 (4.44)	146.06 (29.49)	147.36 (124.76; 163.70)	5 (3.47)	142.84 (31.00)	142.72 (118.47; 158.33)	5 (5.81)	146.52 (30.84)	149.22 (124.01; 165.40)	5 (6.17)
LV-ESV (ml)	56.74 (16.49)	54.25 (44.34; 66.89)	1354 (3.37)	56.74 (16.48)	54.26 (44.35; 66.89)	1341 (3.37)	54.60 (16.83)	52.60 (42.14; 64.96)	11 (4.44)	60.28 (18.13)	56.04 (48.48; 69.75)	5 (3.47)	55.30 (17.01)	51.49 (43.57; 64.25)	5 (5.81)	61.50 (19.58)	57.67 (49.19; 71.21)	5 (6.17)
LV-ESVi (ml)	30.41 (7.53)	29.55 (24.96; 34.96)	2669 (6.64)	30.41 (7.53)	29.55 (24.96; 34.96)	2640 (6.63)	29.43 (7.50)	28.81 (23.67; 34.16)	24 (9.68)	32.47 (8.68)	31.11 (26.05; 37.34)	9 (6.25)	29.50 (7.68)	28.42 (24.27; 33.51)	6 (6.98)	33.28 (9.31)	32.35 (26.60; 38.76)	8 (9.88)
LV-SV (ml)	87.50 (18.60)	85.61 (73.93; 99.08)	1354 (3.37)	87.51 (18.60)	85.61 (73.94; 99.10)	1341 (3.37)	87.29 (18.89)	85.93 (72.54; 98.69)	11 (4.44)	85.77 (17.59)	85.83 (74.12; 97.24)	5 (3.47)	87.54 (18.72)	87.33 (72.69; 98.43)	5 (5.81)	85.02 (17.28)	85.20 (73.64; 97.17)	5 (6.17)
LV-EF (%)	60.95 (6.03)	61.03 (57.01; 65.14)	1354 (3.37)	60.95 (6.03)	61.04 (57.01; 65.14)	1341 (3.37)	61.89 (5.71)	62.08 (58.06; 65.70)	11 (4.44)	59.07 (6.80)	59.03 (55.20; 63.47)	5 (3.47)	61.63 (6.03)	61.40 (57.42; 66.49)	5 (5.81)	58.54 (6.99)	58.23 (54.98; 62.83)	5 (6.17)
LV mass (g)	91.53 (22.34)	88.25 (73.77; 106.84)	1354 (3.37)	91.55 (22.33)	88.25 (73.79; 106.85)	1341 (3.37)	90.34 (22.76)	86.54 (72.50; 105.35)	11 (4.44)	90.27 (22.11)	89.14 (70.83; 105.58)	5 (3.47)	91.74 (24.13)	86.53 (73.21; 105.94)	5 (5.81)	88.46 (22.34)	86.00 (69.05; 103.46)	5 (6.17)
RV-EDV (ml)	154.20 (34.44)	149.87 (127.78; 177.34)	1450 (3.61)	154.23 (34.44)	149.90 (127.84; 177.37)	1438 (3.61)	149.57 (36.23)	143.99 (121.45; 173.23)	11 (4.44)	150.24 (30.43)	149.11 (127.74; 169.91)	6 (4.17)	144.93 (31.53)	139.88 (119.07; 162.95)	7 (8.14)	146.39 (29.84)	146.16 (125.49; 166.17)	6 (7.41)
RV-ESV (ml)	63.49 (18.47)	61.00 (49.39; 75.29)	1450 (3.61)	63.52 (18.47)	61.02 (49.42; 75.33)	1438 (3.61)	59.06 (17.44)	57.15 (45.58; 68.63)	11 (4.44)	61.79 (16.28)	61.24 (48.80; 71.94)	6 (4.17)	55.52 (14.59)	53.78 (44.41; 65.26)	7 (8.14)	60.23 (16.33)	60.35 (47.57; 70.85)	6 (7.41)
RV-ESVi (ml)	34.02 (8.29)	33.18 (27.94; 39.22)	2753 (6.85)	34.03 (8.29)	33.20 (27.95; 39.23)	2726 (6.85)	31.87 (7.86)	31.21 (26.16; 35.68)	23 (9.27)	33.38 (7.57)	33.55 (28.00; 37.61)	10 (6.94)	29.77 (6.45)	29.07 (25.33; 34.06)	8 (9.30)	32.76 (7.46)	32.91 (26.69; 37.31)	9 (11.11)
RV-SV (ml)	90.70 (20.32)	88.54 (75.93; 103.69)	1450 (3.61)	90.71 (20.30)	88.55 (75.95; 103.70)	1438 (3.61)	90.51 (22.45)	86.94 (73.58; 104.14)	11 (4.44)	88.45 (18.58)	87.38 (73.62; 101.79)	6 (4.17)	89.41 (20.04)	86.66 (74.91; 100.17)	7 (8.14)	86.16 (17.25)	86.78 (72.99; 95.76)	6 (7.41)
RV-EF (%)	59.10 (5.88)	59.16 (55.31; 63.02)	1450 (3.61)	59.09 (5.88)	59.16 (55.30; 63.01)	1438 (3.61)	60.68 (5.45)	60.29 (56.97; 64.63)	11 (4.44)	59.07 (5.73)	59.43 (55.18; 63.30)	6 (4.17)	61.81 (4.73)	61.42 (58.54; 65.04)	7 (8.14)	59.18 (5.54)	58.95 (55.67; 63.30)	6 (7.41)
LAVi min (ml)	13.79 (5.94)	13.08 (9.57; 16.99)	7517 (18.71)	13.79 (5.93)	13.08 (9.58; 16.99)	7439 (18.68)	14.27 (6.41)	13.62 (9.62; 17.38)	53 (21.37)	14.48 (6.75)	13.31 (9.22; 17.29)	31 (21.53)	15.21 (6.81)	14.66 (10.13; 18.14)	17 (19.77)	14.20 (6.26)	13.96 (9.54; 17.90)	19 (23.46)
LAVi max (ml)	38.60 (9.76)	37.97 (31.66; 44.78)	7613 (18.95)	38.60 (9.76)	37.96 (31.66; 44.77)	7534 (18.92)	39.68 (10.24)	39.57 (31.85; 46.22)	53 (21.37)	39.90 (10.09)	38.85 (32.23; 46.22)	32 (22.22)	40.96 (10.56)	40.31 (31.90; 47.03)	17 (19.77)	39.06 (9.76)	38.09 (31.77; 45.61)	20 (24.69)
LA-CI (v/v)	0.18 (0.07)	0.17 (0.13; 0.22)	7397 (18.41)	0.18 (0.07)	0.17 (0.13; 0.22)	7321 (18.39)	0.18 (0.07)	0.18 (0.13; 0.22)	52 (20.97)	0.18 (0.08)	0.16 (0.12; 0.22)	31 (21.53)	0.20 (0.08)	0.20 (0.14; 0.23)	19 (22.09)	0.17 (0.06)	0.15 (0.12; 0.21)	20 (24.69)
LA-EF (%)	65.18 (8.45)	65.04 (59.79; 70.75)	6398 (15.93)	65.18 (8.45)	65.04 (59.79; 70.75)	6332 (15.90)	65.55 (7.90)	65.69 (60.50; 70.41)	45 (18.15)	65.74 (8.35)	64.96 (59.99; 70.94)	27 (18.75)	64.24 (7.91)	63.58 (58.46; 68.68)	17 (19.77)	65.94 (8.46)	65.68 (61.44; 71.15)	15 (18.52)
LA res (ml)	21.43 (7.39)	20.91 (16.01; 26.22)	6614 (16.47)	21.42 (7.39)	20.91 (16.01; 26.22)	6548 (16.45)	21.91 (7.47)	20.71 (16.71; 26.68)	44 (17.74)	21.14 (7.16)	20.44 (16.79; 25.55)	27 (18.75)	21.49 (7.47)	20.41 (16.21; 26.24)	16 (18.60)	19.65 (6.42)	19.40 (15.05; 24.51)	16 (19.75)
LA pump (ml)	23.05 (7.11)	22.41 (18.00; 27.43)	6495 (16.17)	23.05 (7.10)	22.41 (18.00; 27.42)	6424 (16.13)	23.84 (7.60)	23.40 (17.56; 28.14)	47 (18.95)	24.12 (7.54)	24.72 (19.00; 28.21)	30 (20.83)	24.61 (8.09)	24.70 (18.24; 29.09)	19 (22.09)	24.08 (8.34)	24.94 (17.71; 28.84)	16 (19.75)
RAVi min (ml)	22.81 (8.19)	21.77 (17.11; 27.33)	9014 (22.44)	22.81 (8.19)	21.77 (17.12; 27.34)	8929 (22.43)	21.56 (8.27)	20.66 (16.16; 26.79)	62 (25.00)	22.03 (7.71)	21.07 (17.35; 25.80)	34 (23.61)	20.11 (9.49)	18.94 (12.79; 24.45)	22 (25.58)	21.00 (7.44)	20.02 (16.19; 25.25)	19 (23.46)
RAVi max (ml)	46.24 (12.43)	44.62 (37.30; 53.49)	9081 (22.61)	46.25 (12.44)	44.63 (37.30; 53.49)	8994 (22.59)	44.92 (11.87)	43.46 (35.93; 52.58)	63 (25.40)	45.98 (11.19)	44.53 (38.30; 53.62)	35 (24.31)	43.16 (10.35)	41.95 (34.63; 48.98)	22 (25.58)	44.95 (11.21)	42.69 (36.28; 50.16)	19 (23.46)
RA-EF (%)	51.02 (9.23)	50.33 (44.68; 56.57)	7882 (19.62)	51.00 (9.22)	50.32 (44.67; 56.55)	7810 (19.62)	53.30 (10.08)	51.76 (46.16; 59.33)	51 (20.56)	52.94 (9.18)	51.52 (46.39; 58.66)	30 (20.83)	56.83 (12.44)	54.78 (47.69; 65.04)	19 (22.09)	54.55 (9.33)	52.58 (47.74; 59.93)	16 (19.75)
MAPSE 2Ch (mm)	16.60 (2.98)	16.45 (14.50; 18.56)	870 (2.17)	16.60 (2.98)	16.45 (14.51; 18.56)	860 (2.16)	16.71 (2.83)	16.70 (14.46; 18.61)	7 (2.82)	16.20 (3.14)	15.95 (13.88; 18.37)	6 (4.17)	16.78 (2.84)	16.87 (15.02; 18.44)	1 (1.16)	16.06 (3.20)	15.82 (13.59; 17.97)	4 (4.94)
TAPSE 4Ch (mm)	13.41 (4.71)	12.43 (10.45; 15.13)	1621 (4.04)	13.41 (4.70)	12.42 (10.45; 15.13)	1608 (4.04)	14.53 (5.85)	13.04 (11.21; 16.04)	8 (3.23)	13.85 (5.05)	12.62 (10.80; 15.16)	6 (4.17)	15.34 (6.38)	13.60 (11.64; 16.94)	2 (2.33)	13.57 (4.50)	12.39 (10.73; 14.99)	5 (6.17)
Abbreviations: DCM = dilated cardiomyopathy, HCM = hypertrophic cardiomyopathy, LA-CI = left atrial compliance index, LA-EF = left atrial ejection fraction, LAVi max = indexed left atrial volume maximum, LAVi min = indexed left atrial volume minimum, LA pump = left atrial pump volume,
LA res = left atrial reservoir volume, LV-EDV = left ventricular end-diastolic volume, LV-EF = left ventricular ejection fraction, LV-ESV = left ventricular end-systolic volume, LVESVi = indexed left ventricular end-systolic volume,
LV-SV = left ventricular stroke volume, LV mass = left ventricular mass, MAPSE 2Ch = mitral annular plane systolic excursion 2 chamber, OR = odds ratio, RA-EF = right atrial ejection fraction, RAVi max = indexed right atrial volume maximum,
RAVi min = indexed right atrial volume minimum, RV-EDV = right ventricular end-diastolic volume, RV-EF = right ventricular ejection fraction, RV-ESV = right ventricular end-systolic volume, RVESVi = indexed right ventricular end-systolic volume,
RV-SV = right ventricular stroke volume, SD = standard deviation, SE = standard error, TAPSE 4Ch = tricuspid annular plane systolic excursion 4 chamber

## Sheet: Table S4
		AF		Complete case AF		HF		Complete case HF
	Model	HR (95% CI)	p-value	HR (95% CI)	p-value	HR (95% CI)	p-value	HR (95% CI)	p-value
LV-EDV (ml)	Univariable	1.38 (1.24; 1.54)	<0.001	1.41 (1.31; 1.52)	<0.001	1.36 (1.20; 1.55)	<0.001	1.36 (1.18; 1.57)	<0.001
LV-EDV (ml)	Multivariable	1.38 (1.24; 1.54)	<0.001	1.53 (1.39; 1.67)	<0.001	1.36 (1.20; 1.55)	<0.001	1.58 (1.32; 1.88)	<0.001
LV-ESV (ml)	Univariable	1.53 (1.31; 1.80)	<0.001	1.46 (1.36; 1.57)	<0.001	1.63 (1.44; 1.84)	<0.001	1.68 (1.47; 1.91)	<0.001
LV-ESV (ml)	Multivariable	1.53 (1.31; 1.80)	<0.001	1.48 (1.36; 1.60)	<0.001	1.63 (1.44; 1.84)	<0.001	1.88 (1.62; 2.18)	<0.001
LV-ESVi (ml)	Univariable	1.44 (1.17; 1.77)	<0.001	1.33 (1.23; 1.43)	<0.001	1.57 (1.39; 1.78)	<0.001	1.62 (1.42; 1.85)	<0.001
LV-ESVi (ml)	Multivariable	1.44 (1.17; 1.77)	<0.001	1.31 (1.21; 1.41)	<0.001	1.57 (1.39; 1.78)	<0.001	1.69 (1.48; 1.92)	<0.001
LV-SV (ml)	Univariable	1.15 (0.93; 1.40)	0.192	1.25 (1.16; 1.35)	<0.001	1.05 (0.92; 1.21)	0.455	1.02 (0.87; 1.18)	0.836
LV-SV (ml)	Multivariable	1.15 (0.93; 1.40)	0.192	1.29 (1.18; 1.40)	<0.001	1.05 (0.92; 1.21)	0.455	1.04 (0.87; 1.23)	0.675
LV-EF (%)	Univariable	0.69 (0.53; 0.89)	0.004	0.76 (0.71; 0.82)	<0.001	0.61 (0.54; 0.69)	<0.001	0.58 (0.51; 0.66)	<0.001
LV-EF (%)	Multivariable	0.69 (0.53; 0.89)	0.004	0.82 (0.76; 0.89)	<0.001	0.61 (0.54; 0.69)	<0.001	0.62 (0.55; 0.70)	<0.001
LV mass (g)	Univariable	1.62 (1.46; 1.79)	<0.001	1.60 (1.49; 1.72)	<0.001	1.63 (1.44; 1.84)	<0.001	1.59 (1.40; 1.82)	<0.001
LV mass (g)	Multivariable	1.62 (1.46; 1.79)	<0.001	1.74 (1.58; 1.92)	<0.001	1.63 (1.44; 1.84)	<0.001	1.83 (1.53; 2.19)	<0.001
RV-EDV (ml)	Univariable	1.19 (1.03; 1.37)	0.017	1.24 (1.15; 1.33)	<0.001	1.14 (0.99; 1.30)	0.064	1.13 (0.98; 1.30)	0.089
RV-EDV (ml)	Multivariable	1.19 (1.03; 1.37)	0.017	1.24 (1.13; 1.38)	<0.001	1.14 (0.99; 1.30)	0.064	1.09 (0.91; 1.31)	0.363
RV-ESV (ml)	Univariable	1.25 (1.11; 1.41)	<0.001	1.29 (1.20; 1.39)	<0.001	1.22 (1.07; 1.39)	0.003	1.21 (1.05; 1.39)	0.006
RV-ESV (ml)	Multivariable	1.25 (1.11; 1.41)	<0.001	1.31 (1.19; 1.44)	<0.001	1.22 (1.07; 1.39)	0.003	1.21 (1.02; 1.44)	0.03
RV-ESVi (ml)	Univariable	1.13 (1.01; 1.27)	0.035	1.15 (1.06; 1.24)	<0.001	1.11 (0.97; 1.28)	0.123	1.11 (0.97; 1.28)	0.142
RV-ESVi (ml)	Multivariable	1.13 (1.01; 1.27)	0.035	1.14 (1.04; 1.24)	0.004	1.11 (0.97; 1.28)	0.123	1.14 (0.97; 1.34)	0.103
RV-SV (ml)	Univariable	1.09 (0.94; 1.26)	0.275	1.14 (1.05; 1.23)	0.001	1.04 (0.90; 1.19)	0.618	1.03 (0.89; 1.19)	0.683
RV-SV (ml)	Multivariable	1.09 (0.94; 1.26)	0.275	1.09 (0.99; 1.19)	0.065	1.04 (0.90; 1.19)	0.618	0.96 (0.82; 1.14)	0.664
RV-EF (%)	Univariable	0.81 (0.72; 0.90)	<0.001	0.80 (0.74; 0.86)	<0.001	0.81 (0.71; 0.92)	0.002	0.81 (0.71; 0.93)	0.003
RV-EF (%)	Multivariable	0.81 (0.72; 0.90)	<0.001	0.84 (0.78; 0.91)	<0.001	0.81 (0.71; 0.92)	0.002	0.85 (0.74; 0.97)	0.018
LAVi min (ml)	Univariable	1.74 (1.58; 1.91)	<0.001	1.83 (1.73; 1.95)	<0.001	1.70 (1.54; 1.89)	<0.001	1.76 (1.57; 1.97)	<0.001
LAVi min (ml)	Multivariable	1.74 (1.58; 1.91)	<0.001	1.63 (1.53; 1.73)	<0.001	1.70 (1.54; 1.89)	<0.001	1.52 (1.36; 1.70)	<0.001
LAVi max (ml)	Univariable	1.47 (1.30; 1.68)	<0.001	1.49 (1.38; 1.62)	<0.001	1.43 (1.24; 1.64)	<0.001	1.40 (1.20; 1.63)	<0.001
LAVi max (ml)	Multivariable	1.47 (1.30; 1.68)	<0.001	1.45 (1.35; 1.57)	<0.001	1.43 (1.24; 1.64)	<0.001	1.37 (1.19; 1.58)	<0.001
LA-CI (v/v)	Univariable	1.59 (1.44; 1.74)	<0.001	1.72 (1.63; 1.81)	<0.001	1.54 (1.40; 1.70)	<0.001	1.54 (1.37; 1.72)	<0.001
LA-CI (v/v)	Multivariable	1.59 (1.44; 1.74)	<0.001	1.56 (1.48; 1.65)	<0.001	1.54 (1.40; 1.70)	<0.001	1.34 (1.19; 1.50)	<0.001
LA-EF (%)	Univariable	0.51 (0.46; 0.57)	<0.001	0.48 (0.45; 0.52)	<0.001	0.52 (0.46; 0.59)	<0.001	0.48 (0.42; 0.55)	<0.001
LA-EF (%)	Multivariable	0.51 (0.46; 0.57)	<0.001	0.58 (0.53; 0.62)	<0.001	0.52 (0.46; 0.59)	<0.001	0.60 (0.53; 0.69)	<0.001
LA res (ml)	Univariable	0.81 (0.63; 1.05)	0.107	0.91 (0.83; 0.99)	0.025	0.73 (0.62; 0.85)	<0.001	0.73 (0.62; 0.86)	<0.001
LA res (ml)	Multivariable	0.81 (0.63; 1.05)	0.107	1.16 (1.06; 1.27)	<0.001	0.73 (0.62; 0.85)	<0.001	0.95 (0.80; 1.13)	0.574
LA pump (ml)	Univariable	1.33 (1.17; 1.50)	<0.001	1.33 (1.23; 1.44)	<0.001	1.35 (1.16; 1.56)	<0.001	1.36 (1.16; 1.58)	<0.001
LA pump (ml)	Multivariable	1.33 (1.17; 1.50)	<0.001	1.12 (1.03; 1.22)	0.01	1.35 (1.16; 1.56)	<0.001	1.10 (0.94; 1.29)	0.243
RAVi min (ml)	Univariable	1.32 (1.14; 1.52)	<0.001	1.41 (1.30; 1.53)	<0.001	1.27 (1.09; 1.49)	0.003	1.34 (1.16; 1.56)	<0.001
RAVi min (ml)	Multivariable	1.32 (1.14; 1.52)	<0.001	1.32 (1.22; 1.43)	<0.001	1.27 (1.09; 1.49)	0.003	1.26 (1.08; 1.47)	0.003
RAVi max (ml)	Univariable	1.25 (1.05; 1.50)	0.015	1.37 (1.27; 1.49)	<0.001	1.17 (1.00; 1.38)	0.049	1.22 (1.04; 1.42)	0.013
RAVi max (ml)	Multivariable	1.25 (1.05; 1.50)	0.015	1.26 (1.16; 1.37)	<0.001	1.17 (1.00; 1.38)	0.049	1.12 (0.95; 1.31)	0.179
RA-EF (%)	Univariable	0.84 (0.73; 0.97)	0.016	0.85 (0.77; 0.93)	<0.001	0.83 (0.69; 0.99)	0.04	0.81 (0.69; 0.97)	0.019
RA-EF (%)	Multivariable	0.84 (0.73; 0.97)	0.016	0.85 (0.78; 0.94)	<0.001	0.83 (0.69; 0.99)	0.04	0.82 (0.70; 0.98)	0.025
MAPSE 2Ch (mm)	Univariable	0.65 (0.46; 0.90)	0.011	0.78 (0.72; 0.85)	<0.001	0.56 (0.48; 0.65)	<0.001	0.56 (0.48; 0.65)	<0.001
MAPSE 2Ch (mm)	Multivariable	0.65 (0.46; 0.90)	0.011	0.87 (0.80; 0.94)	<0.001	0.56 (0.48; 0.65)	<0.001	0.63 (0.54; 0.73)	<0.001
TAPSE 4Ch (mm)	Univariable	1.06 (0.95; 1.18)	0.316	1.06 (0.98; 1.14)	0.144	1.06 (0.92; 1.22)	0.397	1.06 (0.92; 1.21)	0.434
TAPSE 4Ch (mm)	Multivariable	1.06 (0.95; 1.18)	0.316	0.99 (0.91; 1.07)	0.786	1.06 (0.92; 1.22)	0.397	0.98 (0.85; 1.13)	0.775
The multivariable model is adjusted for age, sex, and relevant comorbidities.
Abbreviations: AF = atrial fibrillation, CI = confidence interval, HF = heart failure, HR = hazard ratio, LAVi min = indexed left atrial volume minimum, LAVi max = indexed left atrial volume maximum,
LA-CI = left atrial compliance index, LA-EF = left atrial ejection fraction, LA res = left atrial reservoir volume,LA pump = left atrial pump volume, LV-EDV = left ventricular end-diastolic volume, LV-ESV = left ventricular end-systolic volume,
LVESVi = indexed left ventricular end-systolic volume, LV-SV = left ventricular stroke volume,LV-EF = left ventricular ejection fraction, LV mass = left ventricular mass,
MAPSE 2Ch = mitral annular plane systolic excursion 2 chamber,RAVi min = indexed right atrial volume minimum, RAVi max = indexed right atrial volume maximum,
RA-EF = right atrial ejection fraction, RV-EDV = right ventricular end-diastolic volume,RV-ESV = right ventricular end-systolic volume, RVESVi = indexed right ventricular end-systolic volume,
RV-SV = right ventricular stroke volume, RV-EF = right ventricular ejection fraction,TAPSE 4Ch = tricuspid annular plane systolic excursion 4 chamber

## Sheet: Table S5
			AF		Complete case AF		HF		Complete case HF
	Model	Quantile	HR (95% CI)	p-value	HR (95% CI)	p-value	HR (95% CI)	p-value	HR (95% CI)	p-value
LV-EDV (ml)	Univariable	q85	1.80 (1.34; 2.42)	<0.001	1.88 (1.57; 2.25)	<0.001	1.70 (1.21; 2.40)	0.002	1.60 (1.14; 2.23)	0.006
LV-EDV (ml)	Multivariable	q85	1.78 (1.29; 2.45)	<0.001	1.88 (1.57; 2.25)	<0.001	1.68 (1.16; 2.45)	0.007	1.60 (1.14; 2.23)	0.014
LV-ESV (ml)	Univariable	q85	2.71 (1.70; 4.33)	<0.001	2.19 (1.84; 2.61)	<0.001	3.29 (2.44; 4.44)	<0.001	3.02 (2.26; 4.05)	<0.001
LV-ESV (ml)	Multivariable	q85	2.61 (1.50; 4.54)	<0.001	2.19 (1.84; 2.61)	<0.001	3.30 (2.36; 4.61)	<0.001	3.02 (2.26; 4.05)	<0.001
LV-ESVi (ml)	Univariable	q85	2.34 (1.45; 3.79)	<0.001	1.83 (1.52; 2.19)	<0.001	2.86 (2.12; 3.86)	<0.001	2.57 (1.90; 3.48)	<0.001
LV-ESVi (ml)	Multivariable	q85	2.22 (1.30; 3.80)	0.003	1.83 (1.52; 2.19)	<0.001	2.79 (2.04; 3.82)	<0.001	2.57 (1.90; 3.48)	<0.001
LV-SV (ml)	Univariable	q15	0.87 (0.61; 1.24)	0.431	0.83 (0.65; 1.05)	0.117	0.91 (0.59; 1.38)	0.648	0.88 (0.58; 1.34)	0.559
LV-SV (ml)	Multivariable	q15	0.93 (0.64; 1.35)	0.701	0.83 (0.65; 1.05)	0.356	0.97 (0.62; 1.52)	0.894	0.88 (0.58; 1.34)	0.8
LV-EF (%)	Univariable	q15	2.30 (1.28; 4.12)	0.005	1.73 (1.44; 2.09)	<0.001	2.97 (2.20; 4.01)	<0.001	2.69 (1.99; 3.63)	<0.001
LV-EF (%)	Multivariable	q15	1.94 (1.06; 3.53)	0.031	1.73 (1.44; 2.09)	<0.001	2.52 (1.85; 3.43)	<0.001	2.69 (1.99; 3.63)	<0.001
LV mass (g)	Univariable	q85	2.54 (1.98; 3.27)	<0.001	2.37 (2.00; 2.82)	<0.001	2.58 (1.90; 3.52)	<0.001	2.19 (1.60; 2.98)	<0.001
LV mass (g)	Multivariable	q85	2.16 (1.62; 2.88)	<0.001	2.37 (2.00; 2.82)	<0.001	2.16 (1.51; 3.08)	<0.001	2.19 (1.60; 2.98)	0.002
RV-EDV (ml)	Univariable	q15	0.59 (0.38; 0.91)	0.018	0.53 (0.40; 0.71)	<0.001	0.65 (0.41; 1.04)	0.073	0.66 (0.42; 1.05)	0.079
RV-EDV (ml)	Multivariable	q15	0.68 (0.42; 1.09)	0.106	0.53 (0.40; 0.71)	0.001	0.76 (0.46; 1.25)	0.279	0.66 (0.42; 1.05)	0.302
RV-ESV (ml)	Univariable	q85	1.37 (0.98; 1.93)	0.069	1.49 (1.22; 1.80)	<0.001	1.26 (0.87; 1.81)	0.215	1.20 (0.83; 1.73)	0.341
RV-ESV (ml)	Multivariable	q85	1.30 (0.91; 1.84)	0.147	1.49 (1.22; 1.80)	0.002	1.20 (0.81; 1.76)	0.362	1.20 (0.83; 1.73)	0.544
RV-ESVi (ml)	Univariable	q85	1.32 (0.97; 1.79)	0.077	1.23 (1.00; 1.52)	0.048	1.37 (0.95; 1.98)	0.089	1.32 (0.92; 1.89)	0.13
RV-ESVi (ml)	Multivariable	q85	1.31 (0.93; 1.85)	0.117	1.23 (1.00; 1.52)	0.108	1.41 (0.96; 2.06)	0.078	1.32 (0.92; 1.89)	0.111
RV-SV (ml)	Univariable	q15	0.92 (0.66; 1.29)	0.626	0.94 (0.75; 1.18)	0.597	0.90 (0.60; 1.37)	0.627	0.91 (0.60; 1.37)	0.645
RV-SV (ml)	Multivariable	q15	1.03 (0.72; 1.47)	0.883	0.94 (0.75; 1.18)	0.633	1.00 (0.65; 1.55)	0.999	0.91 (0.60; 1.37)	0.968
RV-EF (%)	Univariable	q15	1.85 (1.41; 2.41)	<0.001	1.86 (1.55; 2.24)	<0.001	1.81 (1.30; 2.52)	<0.001	1.74 (1.25; 2.42)	0.001
RV-EF (%)	Multivariable	q15	1.64 (1.25; 2.16)	<0.001	1.86 (1.55; 2.24)	<0.001	1.62 (1.15; 2.27)	0.005	1.74 (1.25; 2.42)	0.012
LAVi min (ml)	Univariable	q85	3.68 (2.89; 4.69)	<0.001	3.54 (3.00; 4.18)	<0.001	3.76 (2.82; 5.03)	<0.001	3.39 (2.52; 4.57)	<0.001
LAVi min (ml)	Multivariable	q85	2.95 (2.32; 3.75)	<0.001	3.54 (3.00; 4.18)	<0.001	2.94 (2.19; 3.94)	<0.001	3.39 (2.52; 4.57)	<0.001
LAVi max (ml)	Univariable	q85	2.22 (1.48; 3.33)	<0.001	2.32 (1.93; 2.78)	<0.001	1.91 (1.37; 2.67)	<0.001	1.62 (1.14; 2.32)	0.008
LAVi max (ml)	Multivariable	q85	2.06 (1.35; 3.14)	<0.001	2.32 (1.93; 2.78)	<0.001	1.76 (1.26; 2.46)	<0.001	1.62 (1.14; 2.32)	0.023
LA-CI (v/v)	Univariable	q85	3.24 (2.52; 4.17)	<0.001	3.10 (2.62; 3.68)	<0.001	3.20 (2.34; 4.36)	<0.001	2.02 (1.44; 2.84)	<0.001
LA-CI (v/v)	Multivariable	q85	2.56 (1.94; 3.38)	<0.001	3.10 (2.62; 3.68)	<0.001	2.42 (1.76; 3.33)	<0.001	2.02 (1.44; 2.84)	0.017
LA-EF (%)	Univariable	q15	3.62 (2.85; 4.60)	<0.001	3.47 (2.94; 4.10)	<0.001	3.68 (2.74; 4.94)	<0.001	3.37 (2.50; 4.54)	<0.001
LA-EF (%)	Multivariable	q15	2.56 (2.00; 3.29)	<0.001	3.47 (2.94; 4.10)	<0.001	2.50 (1.85; 3.38)	<0.001	3.37 (2.50; 4.54)	<0.001
LA res (ml)	Univariable	q15	1.58 (1.10; 2.29)	0.015	1.50 (1.22; 1.84)	<0.001	1.76 (1.22; 2.55)	0.003	1.54 (1.07; 2.23)	0.021
LA res (ml)	Multivariable	q15	1.03 (0.73; 1.46)	0.847	1.50 (1.22; 1.84)	0.676	1.12 (0.76; 1.63)	0.574	1.54 (1.07; 2.23)	0.966
LA pump (ml)	Univariable	q85	1.92 (1.41; 2.62)	<0.001	1.86 (1.54; 2.26)	<0.001	2.01 (1.39; 2.91)	<0.001	1.62 (1.14; 2.32)	0.008
LA pump (ml)	Multivariable	q85	1.34 (0.98; 1.83)	0.065	1.86 (1.54; 2.26)	0.003	1.37 (0.94; 2.02)	0.105	1.62 (1.14; 2.32)	0.518
RAVi min (ml)	Univariable	q85	1.83 (1.29; 2.60)	<0.001	1.90 (1.57; 2.31)	<0.001	1.68 (1.13; 2.51)	0.011	1.51 (1.04; 2.19)	0.03
RAVi min (ml)	Multivariable	q85	1.59 (1.11; 2.26)	0.01	1.90 (1.57; 2.31)	<0.001	1.47 (0.98; 2.21)	0.065	1.51 (1.04; 2.19)	0.133
RAVi max (ml)	Univariable	q85	1.72 (1.10; 2.68)	0.018	2.01 (1.66; 2.43)	<0.001	1.46 (0.99; 2.17)	0.057	1.35 (0.92; 2.00)	0.125
RAVi max (ml)	Multivariable	q85	1.46 (0.93; 2.30)	0.1	2.01 (1.66; 2.43)	<0.001	1.25 (0.83; 1.87)	0.282	1.35 (0.92; 2.00)	0.42
RA-EF (%)	Univariable	q15	1.83 (1.37; 2.44)	<0.001	1.59 (1.30; 1.95)	<0.001	1.87 (1.30; 2.69)	<0.001	1.68 (1.17; 2.39)	0.005
RA-EF (%)	Multivariable	q15	1.78 (1.33; 2.39)	<0.001	1.59 (1.30; 1.95)	<0.001	1.83 (1.27; 2.63)	0.001	1.68 (1.17; 2.39)	0.004
MAPSE 2Ch (mm)	Univariable	q15	2.37 (1.47; 3.83)	<0.001	1.69 (1.40; 2.04)	<0.001	2.89 (2.14; 3.91)	<0.001	2.65 (1.96; 3.59)	<0.001
MAPSE 2Ch (mm)	Multivariable	q15	1.90 (1.21; 2.98)	0.005	1.69 (1.40; 2.04)	<0.001	2.28 (1.68; 3.09)	<0.001	2.65 (1.96; 3.59)	<0.001
TAPSE 4Ch (mm)	Univariable	q15	0.92 (0.65; 1.28)	0.605	0.92 (0.73; 1.16)	0.484	0.90 (0.60; 1.37)	0.633	0.89 (0.59; 1.34)	0.565
TAPSE 4Ch (mm)	Multivariable	q15	1.04 (0.74; 1.45)	0.84	0.92 (0.73; 1.16)	0.631	1.02 (0.67; 1.55)	0.924	0.89 (0.59; 1.34)	0.947
The multivariable model is adjusted for age, sex, and relevant comorbidities.
Abbreviations: AF = atrial fibrillation, CI = confidence interval, HF = heart failure, HR = hazard ratio, LAVi min = indexed left atrial volume minimum, LAVi max = indexed left atrial volume maximum,
LA-CI = left atrial compliance index, LA-EF = left atrial ejection fraction, LA res = left atrial reservoir volume,LA pump = left atrial pump volume, LV-EDV = left ventricular end-diastolic volume, LV-ESV = left ventricular end-systolic volume,
LVESVi = indexed left ventricular end-systolic volume, LV-SV = left ventricular stroke volume,LV-EF = left ventricular ejection fraction, LV mass = left ventricular mass,
MAPSE 2Ch = mitral annular plane systolic excursion 2 chamber,RAVi min = indexed right atrial volume minimum, RAVi max = indexed right atrial volume maximum,
RA-EF = right atrial ejection fraction, RV-EDV = right ventricular end-diastolic volume,RV-ESV = right ventricular end-systolic volume, RVESVi = indexed right ventricular end-systolic volume,
RV-SV = right ventricular stroke volume, RV-EF = right ventricular ejection fraction,TAPSE 4Ch = tricuspid annular plane systolic excursion 4 chamber

## Sheet: Table S6
		HCM							HCM sensitiviy							HCM complete case
	Model	OR (95% CI)	SE	z-statistic	p-value	Multiplicity threshold	Age interaction p-value	Sex interaction p-value	OR (95% CI)	SE	z-statistic	p-value	Multiplicity threshold	Age interaction p-value	Sex interaction p-value	OR (95% CI)	SE	z-statistic	p-value	Multiplicity threshold
LV-EDV (ml)	Model 1	0.92 (0.81; 1.05)	0.065	-1.271	0.204	0.006	0.304	0.119	0.95 (0.77; 1.18)	0.11	-0.457	0.648	0.006	0.423	0.365	1.00 (0.99; 1.00)	0.003	-1.141	0.254	0.006
LV-EDV (ml)	Model 2	0.82 (0.70; 0.97)	0.082	-2.388	0.017	0.006	0.342	0.046	0.89 (0.68; 1.17)	0.139	-0.803	0.422	0.006	0.468	0.32	0.99 (0.98; 1.00)	0.004	-1.943	0.052	0.006
LV-EDV (ml)	Model 3	0.83 (0.70; 0.97)	0.082	-2.34	0.019	0.006	0.357	0.039	0.89 (0.68; 1.17)	0.139	-0.85	0.395	0.006	0.469	0.327	0.99 (0.99; 1.00)	0.003	-2.161	0.031	0.006
LV-ESV (ml)	Model 1	0.87 (0.76; 1.00)	0.067	-2.021	0.043	0.006	0.521	0.248	0.91 (0.73; 1.14)	0.113	-0.82	0.412	0.006	0.663	0.61	0.99 (0.98; 1.00)	0.006	-1.836	0.066	0.006
LV-ESV (ml)	Model 2	0.78 (0.67; 0.92)	0.081	-3.033	0.002	0.006	0.567	0.083	0.86 (0.66; 1.12)	0.136	-1.123	0.261	0.006	0.693	0.535	0.98 (0.97; 1.00)	0.008	-2.301	0.021	0.006
LV-ESV (ml)	Model 3	0.78 (0.67; 0.92)	0.081	-3	0.003	0.006	0.575	0.074	0.86 (0.66; 1.12)	0.136	-1.141	0.254	0.006	0.696	0.543	0.98 (0.97; 1.00)	0.006	-2.595	0.009	0.006
LV-ESVi (ml)	Model 1	0.86 (0.76; 0.99)	0.068	-2.155	0.031	0.006	0.729	0.222	0.90 (0.72; 1.12)	0.114	-0.935	0.35	0.006	0.838	0.811	0.98 (0.95; 1.00)	0.013	-1.955	0.051	0.006
LV-ESVi (ml)	Model 2	0.82 (0.71; 0.95)	0.073	-2.691	0.007	0.006	0.783	0.123	0.87 (0.69; 1.11)	0.123	-1.107	0.268	0.006	0.864	0.771	0.97 (0.94; 1.00)	0.015	-2.03	0.042	0.006
LV-ESVi (ml)	Model 3	0.83 (0.72; 0.96)	0.073	-2.573	0.01	0.006	0.785	0.113	0.87 (0.68; 1.11)	0.124	-1.134	0.257	0.006	0.865	0.786	0.97 (0.95; 1.00)	0.012	-2.195	0.028	0.006
LV-SV (ml)	Model 1	0.98 (0.87; 1.11)	0.064	-0.28	0.78	0.006	0.269	0.168	1.00 (0.81; 1.23)	0.109	-0.021	0.983	0.006	0.408	0.348	1.00 (0.99; 1.01)	0.005	-0.373	0.709	0.006
LV-SV (ml)	Model 2	0.93 (0.80; 1.08)	0.074	-0.988	0.323	0.006	0.274	0.125	0.97 (0.76; 1.24)	0.127	-0.253	0.8	0.006	0.453	0.33	0.99 (0.98; 1.01)	0.006	-0.83	0.407	0.006
LV-SV (ml)	Model 3	0.93 (0.81; 1.08)	0.075	-0.942	0.346	0.006	0.293	0.112	0.96 (0.75; 1.23)	0.127	-0.306	0.76	0.006	0.453	0.336	1.00 (0.99; 1.00)	0.005	-1	0.317	0.006
LV-EF (%)	Model 1	1.17 (1.02; 1.33)	0.067	2.323	0.02	0.006	0.966	0.983	1.12 (0.90; 1.39)	0.111	1.026	0.305	0.006	0.802	0.677	1.02 (0.99; 1.05)	0.014	1.399	0.162	0.006
LV-EF (%)	Model 2	1.19 (1.04; 1.36)	0.068	2.526	0.012	0.006	0.936	0.881	1.13 (0.90; 1.41)	0.115	1.034	0.301	0.006	0.785	0.685	1.03 (1.00; 1.06)	0.015	1.664	0.096	0.006
LV-EF (%)	Model 3	1.19 (1.04; 1.36)	0.068	2.53	0.011	0.006	0.941	0.873	1.12 (0.90; 1.41)	0.115	1.012	0.311	0.006	0.781	0.687	1.02 (1.00; 1.05)	0.012	1.982	0.047	0.006
LV mass (g)	Model 1	0.93 (0.82; 1.06)	0.066	-1.054	0.292	0.006	0.425	0.764	0.97 (0.79; 1.21)	0.109	-0.251	0.802	0.006	0.666	0.507	1.00 (0.99; 1.01)	0.004	-0.564	0.573	0.006
LV mass (g)	Model 2	0.79 (0.65; 0.96)	0.098	-2.373	0.018	0.006	0.458	0.427	0.93 (0.68; 1.28)	0.16	-0.424	0.672	0.006	0.661	0.503	0.99 (0.98; 1.00)	0.006	-1.576	0.115	0.006
LV mass (g)	Model 3	0.77 (0.63; 0.94)	0.1	-2.626	0.009	0.006	0.5	0.378	0.93 (0.67; 1.28)	0.165	-0.452	0.651	0.006	0.671	0.502	0.99 (0.98; 1.00)	0.005	-2.379	0.017	0.006
RV-EDV (ml)	Model 1	0.87 (0.76; 0.99)	0.066	-2.107	0.035	0.006	0.421	0.387	0.75 (0.60; 0.94)	0.117	-2.457	0.014	0.006	0.505	0.741	1.00 (0.99; 1.00)	0.003	-1.822	0.068	0.006
RV-EDV (ml)	Model 2	0.73 (0.62; 0.87)	0.086	-3.601	0	0.006	0.523	0.129	0.60 (0.45; 0.80)	0.15	-3.427	0.001	0.006	0.671	0.357	0.99 (0.98; 1.00)	0.004	-2.939	0.003	0.006
RV-EDV (ml)	Model 3	0.74 (0.63; 0.88)	0.086	-3.509	0	0.006	0.536	0.11	0.59 (0.44; 0.80)	0.151	-3.455	0.001	0.006	0.67	0.371	0.99 (0.98; 1.00)	0.003	-3.266	0.001	0.006
RV-ESV (ml)	Model 1	0.77 (0.68; 0.89)	0.069	-3.721	0	0.006	0.504	0.73	0.62 (0.48; 0.79)	0.127	-3.818	0	0.006	0.549	0.361	0.98 (0.97; 1.00)	0.005	-2.753	0.006	0.006
RV-ESV (ml)	Model 2	0.62 (0.52; 0.74)	0.087	-5.497	0	0.006	0.715	0.376	0.45 (0.33; 0.62)	0.156	-5.052	0	0.006	0.732	0.732	0.97 (0.96; 0.99)	0.007	-3.628	0	0.006
RV-ESV (ml)	Model 3	0.62 (0.53; 0.74)	0.087	-5.434	0	0.006	0.721	0.347	0.45 (0.33; 0.62)	0.157	-5.056	0	0.006	0.726	0.752	0.97 (0.96; 0.98)	0.006	-4.609	0	0.006
RV-ESVi (ml)	Model 1	0.76 (0.66; 0.87)	0.069	-3.992	0	0.006	0.702	0.842	0.57 (0.44; 0.73)	0.127	-4.453	0	0.006	0.646	0.279	0.96 (0.94; 0.99)	0.012	-3.091	0.002	0.006
RV-ESVi (ml)	Model 2	0.68 (0.59; 0.79)	0.076	-4.992	0	0.006	0.872	0.55	0.49 (0.37; 0.64)	0.138	-5.156	0	0.006	0.86	0.901	0.95 (0.93; 0.98)	0.014	-3.376	0.001	0.006
RV-ESVi (ml)	Model 3	0.69 (0.59; 0.80)	0.077	-4.853	0	0.006	0.87	0.52	0.49 (0.37; 0.64)	0.139	-5.184	0	0.006	0.853	0.871	0.95 (0.93; 0.97)	0.012	-4.218	0	0.006
RV-SV (ml)	Model 1	0.99 (0.87; 1.12)	0.064	-0.196	0.844	0.006	0.476	0.118	0.93 (0.75; 1.15)	0.111	-0.684	0.494	0.006	0.58	0.261	1.00 (0.99; 1.01)	0.005	-0.643	0.52	0.006
RV-SV (ml)	Model 2	0.93 (0.81; 1.08)	0.076	-0.888	0.374	0.006	0.471	0.088	0.88 (0.68; 1.14)	0.131	-0.988	0.323	0.006	0.633	0.232	0.99 (0.98; 1.00)	0.006	-1.197	0.231	0.006
RV-SV (ml)	Model 3	0.94 (0.81; 1.09)	0.076	-0.806	0.42	0.006	0.49	0.074	0.87 (0.68; 1.13)	0.132	-1.025	0.305	0.006	0.635	0.238	1.00 (0.99; 1.00)	0.005	-0.933	0.351	0.006
RV-EF (%)	Model 1	1.31 (1.15; 1.49)	0.066	4.128	0	0.006	0.966	0.201	1.57 (1.26; 1.96)	0.113	3.992	0	0.006	0.942	0.149	1.03 (1.01; 1.06)	0.014	2.321	0.02	0.006
RV-EF (%)	Model 2	1.36 (1.19; 1.55)	0.068	4.516	0	0.006	0.979	0.388	1.62 (1.29; 2.04)	0.116	4.186	0	0.006	0.987	0.239	1.04 (1.01; 1.07)	0.015	2.644	0.008	0.006
RV-EF (%)	Model 3	1.36 (1.19; 1.55)	0.068	4.527	0	0.006	0.981	0.382	1.62 (1.29; 2.04)	0.116	4.158	0	0.006	0.984	0.238	1.05 (1.02; 1.08)	0.013	3.856	0	0.006
LAVi min (ml)	Model 1	1.04 (0.91; 1.18)	0.067	0.579	0.562	0.006	0.334	0.288	1.17 (0.96; 1.42)	0.101	1.54	0.123	0.006	0.952	0.411	0.99 (0.96; 1.02)	0.017	-0.742	0.458	0.006
LAVi min (ml)	Model 2	1.04 (0.91; 1.19)	0.067	0.606	0.545	0.006	0.349	0.302	1.18 (0.97; 1.44)	0.103	1.62	0.105	0.006	0.917	0.395	0.99 (0.95; 1.03)	0.02	-0.371	0.711	0.006
LAVi min (ml)	Model 3	1.04 (0.91; 1.19)	0.067	0.564	0.573	0.006	0.352	0.304	1.18 (0.97; 1.45)	0.103	1.615	0.106	0.006	0.921	0.392	1.01 (0.98; 1.05)	0.016	0.869	0.385	0.006
LAVi max (ml)	Model 1	1.09 (0.96; 1.24)	0.065	1.332	0.183	0.006	0.63	0.187	1.26 (1.02; 1.55)	0.106	2.177	0.029	0.006	0.603	0.564	1.00 (0.98; 1.02)	0.009	0.094	0.925	0.006
LAVi max (ml)	Model 2	1.08 (0.95; 1.23)	0.065	1.234	0.217	0.006	0.565	0.201	1.26 (1.02; 1.55)	0.108	2.123	0.034	0.006	0.44	0.526	1.00 (0.98; 1.02)	0.01	0.292	0.77	0.006
LAVi max (ml)	Model 3	1.09 (0.96; 1.23)	0.065	1.264	0.206	0.006	0.57	0.201	1.26 (1.02; 1.55)	0.108	2.113	0.035	0.006	0.444	0.529	1.01 (0.99; 1.03)	0.009	1.138	0.255	0.006
LA-CI (v/v)	Model 1	1.06 (0.93; 1.21)	0.066	0.89	0.373	0.006	0.434	0.674	1.17 (0.97; 1.42)	0.098	1.613	0.107	0.006	0.852	0.522	0.62 (0.05; 8.11)	1.315	-0.369	0.712	0.006
LA-CI (v/v)	Model 2	1.08 (0.94; 1.23)	0.067	1.096	0.273	0.006	0.482	0.711	1.20 (0.98; 1.46)	0.1	1.788	0.074	0.006	0.911	0.526	0.82 (0.04; 18.14)	1.581	-0.127	0.899	0.006
LA-CI (v/v)	Model 3	1.07 (0.94; 1.22)	0.067	1.002	0.317	0.006	0.482	0.729	1.20 (0.98; 1.46)	0.101	1.799	0.072	0.006	0.909	0.52	2.07 (0.15; 28.01)	1.33	0.546	0.585	0.006
LA-EF (%)	Model 1	1.03 (0.90; 1.17)	0.069	0.365	0.715	0.006	0.124	0.791	0.95 (0.76; 1.18)	0.111	-0.478	0.632	0.006	0.505	0.694	1.00 (0.98; 1.02)	0.01	0.051	0.959	0.006
LA-EF (%)	Model 2	1.02 (0.89; 1.17)	0.07	0.257	0.797	0.006	0.143	0.787	0.93 (0.75; 1.16)	0.113	-0.628	0.53	0.006	0.539	0.692	1.00 (0.98; 1.02)	0.011	0.084	0.933	0.006
LA-EF (%)	Model 3	1.03 (0.89; 1.18)	0.07	0.359	0.72	0.006	0.143	0.796	0.93 (0.75; 1.16)	0.113	-0.634	0.526	0.006	0.532	0.686	1.00 (0.98; 1.02)	0.01	0.053	0.958	0.006
LA res (ml)	Model 1	1.04 (0.91; 1.18)	0.066	0.531	0.596	0.006	0.247	0.878	1.05 (0.85; 1.30)	0.109	0.438	0.661	0.006	0.658	0.76	0.99 (0.96; 1.02)	0.016	-0.507	0.612	0.006
LA res (ml)	Model 2	1.00 (0.86; 1.15)	0.074	-0.061	0.951	0.006	0.249	0.841	1.00 (0.78; 1.27)	0.122	-0.024	0.981	0.006	0.671	0.715	0.99 (0.96; 1.03)	0.017	-0.418	0.676	0.006
LA res (ml)	Model 3	1.00 (0.87; 1.16)	0.074	0.033	0.973	0.006	0.245	0.808	0.99 (0.78; 1.26)	0.123	-0.057	0.954	0.006	0.667	0.712	1.00 (0.97; 1.03)	0.016	-0.099	0.921	0.006
LA pump (ml)	Model 1	1.08 (0.95; 1.23)	0.065	1.203	0.229	0.006	0.814	0.103	1.24 (1.00; 1.53)	0.108	1.965	0.049	0.006	0.317	0.515	1.01 (0.99; 1.03)	0.012	0.773	0.439	0.006
LA pump (ml)	Model 2	1.08 (0.94; 1.24)	0.069	1.123	0.261	0.006	0.744	0.115	1.28 (1.02; 1.61)	0.115	2.171	0.03	0.006	0.208	0.454	1.01 (0.98; 1.04)	0.015	0.725	0.469	0.006
LA pump (ml)	Model 3	1.08 (0.94; 1.23)	0.07	1.05	0.294	0.006	0.749	0.119	1.29 (1.03; 1.62)	0.116	2.187	0.029	0.006	0.219	0.463	1.01 (0.98; 1.04)	0.014	0.725	0.468	0.006
RAVi min (ml)	Model 1	0.84 (0.73; 0.98)	0.076	-2.21	0.027	0.006	0.205	0.661	0.69 (0.53; 0.91)	0.14	-2.618	0.009	0.006	0.336	0.486	0.96 (0.94; 0.99)	0.013	-2.978	0.003	0.006
RAVi min (ml)	Model 2	0.83 (0.71; 0.96)	0.079	-2.43	0.015	0.006	0.252	0.509	0.68 (0.51; 0.90)	0.145	-2.686	0.007	0.006	0.483	0.345	0.96 (0.93; 0.99)	0.015	-2.472	0.013	0.006
RAVi min (ml)	Model 3	0.83 (0.71; 0.98)	0.079	-2.277	0.023	0.006	0.247	0.489	0.67 (0.51; 0.90)	0.146	-2.695	0.007	0.006	0.479	0.361	0.97 (0.95; 1.00)	0.015	-1.829	0.067	0.006
RAVi max (ml)	Model 1	0.91 (0.78; 1.05)	0.074	-1.344	0.179	0.006	0.35	0.699	0.84 (0.65; 1.07)	0.127	-1.408	0.159	0.006	0.692	0.664	0.99 (0.97; 1.00)	0.007	-1.932	0.053	0.006
RAVi max (ml)	Model 2	0.89 (0.77; 1.04)	0.076	-1.508	0.132	0.006	0.405	0.608	0.83 (0.64; 1.08)	0.131	-1.407	0.159	0.006	0.784	0.619	0.99 (0.97; 1.00)	0.009	-1.678	0.093	0.006
RAVi max (ml)	Model 3	0.90 (0.78; 1.05)	0.077	-1.323	0.186	0.006	0.4	0.584	0.83 (0.64; 1.08)	0.132	-1.407	0.16	0.006	0.782	0.635	0.99 (0.97; 1.00)	0.009	-1.528	0.127	0.006
RA-EF (%)	Model 1	1.22 (1.06; 1.41)	0.072	2.809	0.005	0.006	0.446	0.978	1.59 (1.27; 1.99)	0.114	4.071	0	0.006	0.445	0.979	1.02 (1.01; 1.04)	0.009	2.553	0.011	0.006
RA-EF (%)	Model 2	1.24 (1.07; 1.43)	0.073	2.956	0.003	0.006	0.516	0.915	1.61 (1.29; 2.02)	0.115	4.148	0	0.006	0.702	0.878	1.02 (1.00; 1.04)	0.01	2.294	0.022	0.006
RA-EF (%)	Model 3	1.24 (1.07; 1.43)	0.073	2.911	0.004	0.006	0.508	0.899	1.62 (1.29; 2.03)	0.116	4.157	0	0.006	0.694	0.903	1.02 (1.00; 1.04)	0.01	2.19	0.029	0.006
MAPSE 2Ch (mm)	Model 1	1.03 (0.91; 1.17)	0.064	0.494	0.621	0.006	0.547	0.402	1.08 (0.87; 1.33)	0.107	0.695	0.487	0.006	0.413	0.226	1.00 (0.94; 1.07)	0.031	0.075	0.94	0.006
MAPSE 2Ch (mm)	Model 2	1.01 (0.89; 1.15)	0.066	0.168	0.867	0.006	0.575	0.409	1.05 (0.85; 1.31)	0.111	0.472	0.637	0.006	0.44	0.24	1.00 (0.94; 1.07)	0.033	-0.041	0.967	0.006
MAPSE 2Ch (mm)	Model 3	1.01 (0.89; 1.15)	0.066	0.227	0.82	0.006	0.579	0.437	1.05 (0.85; 1.31)	0.111	0.463	0.644	0.006	0.436	0.231	1.00 (0.94; 1.07)	0.033	0.007	0.995	0.006
TAPSE 4Ch (mm)	Model 1	1.21 (1.10; 1.34)	0.051	3.762	0	0.006	0.794	0.871	1.32 (1.14; 1.53)	0.076	3.674	0	0.006	0.433	0.795	1.04 (1.01; 1.09)	0.02	2.216	0.027	0.006
TAPSE 4Ch (mm)	Model 2	1.22 (1.11; 1.35)	0.051	3.903	0	0.006	0.895	0.942	1.34 (1.15; 1.55)	0.076	3.822	0	0.006	0.587	0.818	1.05 (1.00; 1.10)	0.024	2.155	0.031	0.006
TAPSE 4Ch (mm)	Model 3	1.22 (1.11; 1.35)	0.051	3.918	0	0.006	0.882	0.941	1.34 (1.16; 1.56)	0.076	3.867	0	0.006	0.598	0.839	1.05 (1.00; 1.10)	0.024	2.158	0.031	0.006
Model 1 is univariable, model 2 is adjusted for age and sex, model 3 is adjustedfor age, sex, and comorbidities. Abbreviations: CI = confidence interval, CMR = cardiac magnetic resonance imaging, DCM = dilated cardiomyopathy,
HCM = hypertrophic cardiomyopathy, LA-CI = left atrial compliance index, LA-EF = left atrial ejection fraction, LAVi max = indexed left atrial volume maximum, LAVi min = indexed left atrial volume minimum, LA pump = left atrial pump volume,
LA res = left atrial reservoir volume, LV-EDV = left ventricular end-diastolic volume, LV-EF = left ventricular ejection fraction, LV-ESV = left ventricular end-systolic volume, LVESVi = indexed left ventricular end-systolic volume,
LV-SV = left ventricular stroke volume, LV mass = left ventricular mass, MAPSE 2Ch = mitral annular plane systolic excursion 2 chamber, OR = odds ratio, RA-EF = right atrial ejection fraction, RAVi max = indexed right atrial volume maximum,
RAVi min = indexed right atrial volume minimum, RV-EDV = right ventricular end-diastolic volume, RV-EF = right ventricular ejection fraction, RV-ESV = right ventricular end-systolic volume, RVESVi = indexed right ventricular end-systolic volume,
RV-SV = right ventricular stroke volume, SE = standard error, TAPSE 4Ch = tricuspid annular plane systolic excursion 4 chamber

## Sheet: Table S7
		DCM							DCM sensitiviy							DCM complete case
	Model	OR (95% CI)	SE	z-statistic	p-value	Multiplicity threshold	Age interaction p-value	Sex interaction p-value	OR (95% CI)	SE	z-statistic	p-value	Multiplicity threshold	Age interaction p-value	Sex interaction p-value	OR (95% CI)	SE	z-statistic	p-value	Multiplicity threshold
LV-EDV (ml)	Model 1	1.06 (0.90; 1.25)	0.083	0.751	0.453	0.006	0.115	0.542	1.08 (0.87; 1.34)	0.111	0.705	0.481	0.006	0.609	0.88	1.00 (0.99; 1.01)	0.004	0.415	0.678	0.006
LV-EDV (ml)	Model 2	1.05 (0.85; 1.29)	0.105	0.444	0.657	0.006	0.104	0.563	1.20 (0.91; 1.58)	0.141	1.261	0.207	0.006	0.555	0.942	1.00 (0.99; 1.01)	0.005	0.604	0.546	0.006
LV-EDV (ml)	Model 3	1.05 (0.85; 1.29)	0.105	0.424	0.672	0.006	0.108	0.576	1.20 (0.91; 1.58)	0.142	1.263	0.206	0.006	0.562	0.954	1.00 (0.99; 1.01)	0.005	0.539	0.59	0.006
LV-ESV (ml)	Model 1	1.22 (1.05; 1.43)	0.079	2.535	0.011	0.006	0.236	0.141	1.30 (1.06; 1.59)	0.105	2.48	0.013	0.006	0.638	0.29	1.01 (1.00; 1.02)	0.007	1.559	0.119	0.006
LV-ESV (ml)	Model 2	1.29 (1.07; 1.55)	0.096	2.647	0.008	0.006	0.166	0.177	1.53 (1.19; 1.95)	0.126	3.371	0.001	0.006	0.541	0.585	1.02 (1.00; 1.04)	0.009	2.048	0.041	0.006
LV-ESV (ml)	Model 3	1.29 (1.07; 1.55)	0.096	2.62	0.009	0.006	0.169	0.178	1.53 (1.19; 1.95)	0.126	3.358	0.001	0.006	0.543	0.585	1.02 (1.00; 1.04)	0.009	2.004	0.045	0.006
LV-ESVi (ml)	Model 1	1.33 (1.14; 1.54)	0.077	3.653	0	0.006	0.605	0.073	1.44 (1.18; 1.76)	0.101	3.616	0	0.006	0.841	0.068	1.03 (1.01; 1.06)	0.014	2.33	0.02	0.006
LV-ESVi (ml)	Model 2	1.36 (1.15; 1.60)	0.083	3.681	0	0.006	0.426	0.115	1.56 (1.26; 1.93)	0.107	4.134	0	0.006	0.764	0.27	1.04 (1.01; 1.08)	0.017	2.549	0.011	0.006
LV-ESVi (ml)	Model 3	1.36 (1.15; 1.60)	0.084	3.658	0	0.006	0.422	0.118	1.56 (1.26; 1.93)	0.108	4.122	0	0.006	0.757	0.276	1.04 (1.01; 1.08)	0.017	2.505	0.012	0.006
LV-SV (ml)	Model 1	0.91 (0.77; 1.08)	0.086	-1.036	0.3	0.006	0.119	0.855	0.88 (0.70; 1.11)	0.116	-1.072	0.284	0.006	0.75	0.627	0.99 (0.98; 1.01)	0.007	-0.886	0.375	0.006
LV-SV (ml)	Model 2	0.85 (0.70; 1.03)	0.099	-1.627	0.104	0.006	0.145	0.725	0.87 (0.67; 1.14)	0.135	-1.015	0.31	0.006	0.835	0.634	0.99 (0.98; 1.01)	0.008	-0.675	0.5	0.006
LV-SV (ml)	Model 3	0.85 (0.70; 1.03)	0.1	-1.639	0.101	0.006	0.147	0.707	0.87 (0.67; 1.14)	0.135	-1.007	0.314	0.006	0.838	0.619	0.99 (0.98; 1.01)	0.008	-0.737	0.461	0.006
LV-EF (%)	Model 1	0.75 (0.64; 0.88)	0.079	-3.615	0	0.006	0.448	0.181	0.70 (0.57; 0.86)	0.104	-3.388	0.001	0.006	0.926	0.286	0.95 (0.92; 0.98)	0.018	-2.839	0.005	0.006
LV-EF (%)	Model 2	0.74 (0.63; 0.87)	0.081	-3.673	0	0.006	0.335	0.221	0.68 (0.55; 0.83)	0.105	-3.705	0	0.006	0.891	0.608	0.96 (0.92; 0.99)	0.019	-2.338	0.019	0.006
LV-EF (%)	Model 3	0.74 (0.63; 0.87)	0.082	-3.655	0	0.006	0.339	0.217	0.68 (0.55; 0.83)	0.106	-3.684	0	0.006	0.894	0.603	0.96 (0.92; 0.99)	0.019	-2.345	0.019	0.006
LV mass (g)	Model 1	0.94 (0.80; 1.12)	0.086	-0.669	0.503	0.006	0.265	0.469	0.87 (0.69; 1.10)	0.119	-1.152	0.249	0.006	0.429	0.13	1.00 (0.99; 1.01)	0.005	-0.485	0.628	0.006
LV mass (g)	Model 2	0.84 (0.65; 1.08)	0.128	-1.355	0.176	0.006	0.248	0.345	0.86 (0.61; 1.21)	0.176	-0.873	0.383	0.006	0.493	0.134	0.99 (0.98; 1.01)	0.008	-0.617	0.537	0.006
LV mass (g)	Model 3	0.84 (0.65; 1.08)	0.131	-1.366	0.172	0.006	0.263	0.344	0.86 (0.60; 1.22)	0.181	-0.842	0.4	0.006	0.514	0.135	0.99 (0.98; 1.01)	0.008	-0.66	0.509	0.006
RV-EDV (ml)	Model 1	0.88 (0.75; 1.05)	0.086	-1.437	0.151	0.006	0.288	0.865	0.79 (0.62; 0.99)	0.119	-2.011	0.044	0.006	0.429	0.828	1.00 (0.99; 1.00)	0.004	-1.058	0.29	0.006
RV-EDV (ml)	Model 2	0.77 (0.61; 0.95)	0.112	-2.384	0.017	0.006	0.345	0.881	0.71 (0.53; 0.96)	0.154	-2.194	0.028	0.006	0.588	0.724	0.99 (0.98; 1.00)	0.005	-1.223	0.221	0.006
RV-EDV (ml)	Model 3	0.76 (0.61; 0.95)	0.112	-2.39	0.017	0.006	0.357	0.867	0.72 (0.53; 0.97)	0.154	-2.178	0.029	0.006	0.605	0.711	0.99 (0.98; 1.00)	0.005	-1.272	0.204	0.006
RV-ESV (ml)	Model 1	0.90 (0.76; 1.07)	0.086	-1.198	0.231	0.006	0.147	0.499	0.83 (0.65; 1.04)	0.119	-1.613	0.107	0.006	0.173	0.917	0.99 (0.98; 1.01)	0.007	-0.96	0.337	0.006
RV-ESV (ml)	Model 2	0.81 (0.65; 1.00)	0.11	-1.975	0.048	0.006	0.167	0.673	0.78 (0.58; 1.05)	0.15	-1.62	0.105	0.006	0.237	0.872	0.99 (0.98; 1.01)	0.009	-0.772	0.44	0.006
RV-ESV (ml)	Model 3	0.80 (0.65; 1.00)	0.11	-1.996	0.046	0.006	0.178	0.675	0.78 (0.58; 1.05)	0.151	-1.628	0.104	0.006	0.249	0.869	0.99 (0.98; 1.01)	0.009	-0.812	0.417	0.006
RV-ESVi (ml)	Model 1	0.94 (0.80; 1.11)	0.085	-0.721	0.471	0.006	0.249	0.303	0.87 (0.69; 1.09)	0.117	-1.211	0.226	0.006	0.301	0.502	0.99 (0.96; 1.02)	0.014	-0.723	0.47	0.006
RV-ESVi (ml)	Model 2	0.90 (0.74; 1.08)	0.096	-1.13	0.259	0.006	0.256	0.338	0.86 (0.67; 1.12)	0.131	-1.108	0.268	0.006	0.354	0.484	0.99 (0.96; 1.03)	0.018	-0.36	0.719	0.006
RV-ESVi (ml)	Model 3	0.89 (0.74; 1.08)	0.097	-1.152	0.249	0.006	0.264	0.341	0.86 (0.67; 1.12)	0.132	-1.118	0.264	0.006	0.363	0.485	0.99 (0.96; 1.03)	0.018	-0.406	0.685	0.006
RV-SV (ml)	Model 1	0.89 (0.75; 1.05)	0.086	-1.354	0.176	0.006	0.239	0.713	0.79 (0.63; 1.00)	0.118	-1.952	0.051	0.006	0.651	0.729	0.99 (0.98; 1.01)	0.006	-0.965	0.335	0.006
RV-SV (ml)	Model 2	0.82 (0.67; 1.00)	0.101	-1.993	0.046	0.006	0.277	0.554	0.76 (0.58; 0.99)	0.138	-2.005	0.045	0.006	0.756	0.69	0.99 (0.98; 1.01)	0.007	-0.861	0.389	0.006
RV-SV (ml)	Model 3	0.82 (0.67; 1.00)	0.101	-1.986	0.047	0.006	0.279	0.536	0.76 (0.58; 1.00)	0.138	-1.977	0.048	0.006	0.759	0.671	0.99 (0.98; 1.01)	0.007	-0.904	0.366	0.006
RV-EF (%)	Model 1	1.00 (0.85; 1.18)	0.084	0.007	0.994	0.006	0.031	0.33	1.02 (0.82; 1.27)	0.113	0.172	0.863	0.006	0.112	0.876	1.00 (0.96; 1.04)	0.019	-0.056	0.956	0.006
RV-EF (%)	Model 2	1.01 (0.85; 1.20)	0.087	0.127	0.899	0.006	0.031	0.333	1.00 (0.79; 1.26)	0.118	-0.003	0.997	0.006	0.123	0.899	1.01 (0.97; 1.05)	0.02	0.399	0.69	0.006
RV-EF (%)	Model 3	1.01 (0.85; 1.20)	0.088	0.154	0.878	0.006	0.032	0.324	1.00 (0.80; 1.26)	0.118	0.028	0.978	0.006	0.126	0.884	1.01 (0.97; 1.05)	0.02	0.4	0.689	0.006
LAVi min (ml)	Model 1	1.06 (0.89; 1.26)	0.089	0.635	0.526	0.006	0.517	0.205	0.98 (0.78; 1.25)	0.121	-0.13	0.896	0.006	0.926	0.242	1.01 (0.97; 1.05)	0.021	0.341	0.733	0.006
LAVi min (ml)	Model 2	1.06 (0.89; 1.27)	0.09	0.686	0.493	0.006	0.559	0.209	0.99 (0.78; 1.27)	0.123	-0.05	0.96	0.006	0.924	0.249	1.01 (0.96; 1.06)	0.025	0.303	0.762	0.006
LAVi min (ml)	Model 3	1.06 (0.89; 1.27)	0.09	0.695	0.487	0.006	0.568	0.21	1.00 (0.78; 1.27)	0.124	-0.03	0.976	0.006	0.931	0.249	1.01 (0.96; 1.06)	0.025	0.31	0.757	0.006
LAVi max (ml)	Model 1	1.08 (0.91; 1.29)	0.089	0.91	0.363	0.006	0.297	0.619	1.01 (0.79; 1.28)	0.122	0.053	0.958	0.006	0.939	0.511	1.02 (0.99; 1.04)	0.012	1.471	0.141	0.006
LAVi max (ml)	Model 2	1.08 (0.90; 1.28)	0.089	0.825	0.409	0.006	0.335	0.626	1.00 (0.79; 1.28)	0.124	0.016	0.987	0.006	0.95	0.508	1.02 (0.99; 1.05)	0.013	1.491	0.136	0.006
LAVi max (ml)	Model 3	1.08 (0.90; 1.29)	0.09	0.846	0.397	0.006	0.34	0.62	1.01 (0.79; 1.29)	0.125	0.058	0.954	0.006	0.951	0.503	1.02 (0.99; 1.05)	0.013	1.485	0.138	0.006
LA-CI (v/v)	Model 1	0.99 (0.83; 1.19)	0.092	-0.105	0.917	0.006	0.456	0.124	0.88 (0.68; 1.14)	0.13	-0.98	0.327	0.006	0.833	0.135	0.94 (0.03; 25.87)	1.689	-0.034	0.973	0.006
LA-CI (v/v)	Model 2	1.00 (0.84; 1.21)	0.094	0.052	0.959	0.006	0.448	0.125	0.88 (0.68; 1.14)	0.133	-0.955	0.34	0.006	0.78	0.164	1.14 (0.02; 62.24)	2.041	0.064	0.949	0.006
LA-CI (v/v)	Model 3	1.01 (0.84; 1.21)	0.094	0.066	0.948	0.006	0.455	0.128	0.88 (0.68; 1.15)	0.133	-0.94	0.347	0.006	0.791	0.166	1.19 (0.02; 66.10)	2.048	0.086	0.931	0.006
LA-EF (%)	Model 1	1.03 (0.86; 1.22)	0.089	0.297	0.767	0.006	0.559	0.167	1.10 (0.87; 1.38)	0.117	0.774	0.439	0.006	0.721	0.262	1.00 (0.98; 1.03)	0.014	0.164	0.87	0.006
LA-EF (%)	Model 2	1.01 (0.85; 1.21)	0.091	0.16	0.873	0.006	0.552	0.167	1.08 (0.85; 1.36)	0.12	0.63	0.529	0.006	0.677	0.288	1.01 (0.98; 1.04)	0.014	0.577	0.564	0.006
LA-EF (%)	Model 3	1.02 (0.85; 1.21)	0.091	0.168	0.866	0.006	0.56	0.171	1.08 (0.85; 1.37)	0.12	0.643	0.52	0.006	0.688	0.292	1.01 (0.98; 1.04)	0.014	0.565	0.572	0.006
LA res (ml)	Model 1	0.96 (0.81; 1.15)	0.091	-0.407	0.684	0.006	0.146	0.403	0.83 (0.65; 1.07)	0.127	-1.432	0.152	0.006	0.478	0.764	1.00 (0.96; 1.04)	0.02	-0.068	0.945	0.006
LA res (ml)	Model 2	0.90 (0.74; 1.10)	0.103	-1.02	0.308	0.006	0.243	0.457	0.76 (0.58; 1.01)	0.143	-1.874	0.061	0.006	0.699	0.744	1.00 (0.96; 1.05)	0.022	0.174	0.862	0.006
LA res (ml)	Model 3	0.90 (0.74; 1.10)	0.103	-1.022	0.307	0.006	0.246	0.483	0.77 (0.58; 1.01)	0.143	-1.869	0.062	0.006	0.693	0.775	1.00 (0.96; 1.05)	0.022	0.142	0.887	0.006
LA pump (ml)	Model 1	1.13 (0.95; 1.34)	0.087	1.387	0.166	0.006	0.288	0.914	1.14 (0.91; 1.42)	0.112	1.147	0.252	0.006	0.774	0.368	1.03 (1.00; 1.06)	0.015	2.088	0.037	0.006
LA pump (ml)	Model 2	1.15 (0.96; 1.37)	0.093	1.468	0.142	0.006	0.26	0.936	1.21 (0.95; 1.53)	0.12	1.571	0.116	0.006	0.712	0.307	1.05 (1.01; 1.09)	0.019	2.589	0.01	0.006
LA pump (ml)	Model 3	1.15 (0.96; 1.38)	0.093	1.509	0.131	0.006	0.265	0.952	1.22 (0.96; 1.55)	0.121	1.642	0.101	0.006	0.723	0.317	1.05 (1.01; 1.09)	0.019	2.612	0.009	0.006
RAVi min (ml)	Model 1	0.88 (0.73; 1.06)	0.095	-1.32	0.187	0.006	0.525	0.6	0.79 (0.62; 1.01)	0.126	-1.883	0.06	0.006	0.769	0.617	0.98 (0.95; 1.01)	0.016	-1.193	0.233	0.006
RAVi min (ml)	Model 2	0.87 (0.72; 1.05)	0.098	-1.417	0.156	0.006	0.512	0.561	0.80 (0.62; 1.03)	0.13	-1.743	0.081	0.006	0.849	0.687	0.99 (0.95; 1.02)	0.019	-0.754	0.451	0.006
RAVi min (ml)	Model 3	0.87 (0.71; 1.05)	0.099	-1.44	0.15	0.006	0.509	0.556	0.79 (0.61; 1.03)	0.131	-1.754	0.079	0.006	0.852	0.686	0.98 (0.95; 1.02)	0.019	-0.823	0.41	0.006
RAVi max (ml)	Model 1	0.94 (0.78; 1.12)	0.092	-0.696	0.486	0.006	0.465	0.512	0.89 (0.70; 1.12)	0.12	-0.982	0.326	0.006	0.734	0.565	1.00 (0.98; 1.02)	0.009	-0.203	0.839	0.006
RAVi max (ml)	Model 2	0.93 (0.77; 1.12)	0.096	-0.741	0.459	0.006	0.437	0.491	0.91 (0.71; 1.16)	0.125	-0.776	0.438	0.006	0.724	0.61	1.00 (0.98; 1.02)	0.011	0.22	0.826	0.006
RAVi max (ml)	Model 3	0.93 (0.77; 1.12)	0.097	-0.755	0.45	0.006	0.438	0.482	0.91 (0.71; 1.16)	0.126	-0.766	0.444	0.006	0.725	0.603	1.00 (0.98; 1.02)	0.011	0.158	0.875	0.006
RA-EF (%)	Model 1	1.17 (0.98; 1.40)	0.092	1.69	0.091	0.006	0.974	0.976	1.33 (1.07; 1.64)	0.107	2.626	0.009	0.006	0.446	0.846	1.02 (1.00; 1.04)	0.012	1.68	0.093	0.006
RA-EF (%)	Model 2	1.18 (0.98; 1.42)	0.093	1.784	0.074	0.006	0.993	0.978	1.32 (1.07; 1.64)	0.109	2.586	0.01	0.006	0.602	0.989	1.03 (1.00; 1.05)	0.013	2.194	0.028	0.006
RA-EF (%)	Model 3	1.18 (0.99; 1.42)	0.093	1.803	0.071	0.006	0.993	0.985	1.33 (1.07; 1.64)	0.109	2.613	0.009	0.006	0.609	1	1.03 (1.00; 1.06)	0.013	2.221	0.026	0.006
MAPSE 2Ch (mm)	Model 1	0.87 (0.73; 1.02)	0.086	-1.69	0.091	0.006	0.314	0.655	0.84 (0.67; 1.06)	0.115	-1.47	0.142	0.006	0.649	0.431	0.93 (0.86; 1.01)	0.041	-1.68	0.093	0.006
MAPSE 2Ch (mm)	Model 2	0.83 (0.70; 0.99)	0.089	-2.041	0.041	0.006	0.412	0.73	0.82 (0.65; 1.04)	0.119	-1.65	0.099	0.006	0.78	0.381	0.95 (0.87; 1.04)	0.044	-1.074	0.283	0.006
MAPSE 2Ch (mm)	Model 3	0.84 (0.70; 0.99)	0.089	-2.02	0.043	0.006	0.414	0.749	0.82 (0.65; 1.04)	0.119	-1.619	0.105	0.006	0.78	0.393	0.95 (0.87; 1.04)	0.044	-1.081	0.28	0.006
TAPSE 4Ch (mm)	Model 1	1.08 (0.92; 1.25)	0.077	0.95	0.342	0.006	0.665	0.673	1.02 (0.82; 1.26)	0.11	0.147	0.883	0.006	0.916	0.386	1.01 (0.96; 1.07)	0.028	0.48	0.631	0.006
TAPSE 4Ch (mm)	Model 2	1.09 (0.93; 1.27)	0.078	1.074	0.283	0.006	0.704	0.651	1.03 (0.83; 1.27)	0.11	0.254	0.8	0.006	0.925	0.352	1.03 (0.97; 1.10)	0.033	0.903	0.367	0.006
TAPSE 4Ch (mm)	Model 3	1.09 (0.93; 1.27)	0.078	1.085	0.278	0.006	0.695	0.643	1.03 (0.83; 1.28)	0.11	0.274	0.784	0.006	0.922	0.342	1.03 (0.96; 1.10)	0.033	0.881	0.379	0.006
Model 1 is univariable, model 2 is adjusted for age and sex, model 3 is adjustedfor age, sex, and comorbidities. Abbreviations: CI = confidence interval, CMR = cardiac magnetic resonance imaging, DCM = dilated cardiomyopathy,
HCM = hypertrophic cardiomyopathy, LA-CI = left atrial compliance index, LA-EF = left atrial ejection fraction, LAVi max = indexed left atrial volume maximum, LAVi min = indexed left atrial volume minimum, LA pump = left atrial pump volume,
LA res = left atrial reservoir volume, LV-EDV = left ventricular end-diastolic volume, LV-EF = left ventricular ejection fraction, LV-ESV = left ventricular end-systolic volume, LVESVi = indexed left ventricular end-systolic volume,
LV-SV = left ventricular stroke volume, LV mass = left ventricular mass, MAPSE 2Ch = mitral annular plane systolic excursion 2 chamber, OR = odds ratio, RA-EF = right atrial ejection fraction, RAVi max = indexed right atrial volume maximum,
RAVi min = indexed right atrial volume minimum, RV-EDV = right ventricular end-diastolic volume, RV-EF = right ventricular ejection fraction, RV-ESV = right ventricular end-systolic volume, RVESVi = indexed right ventricular end-systolic volume,
RV-SV = right ventricular stroke volume, SE = standard error, TAPSE 4Ch = tricuspid annular plane systolic excursion 4 chamber

## Sheet: Table S8
	Original	Missing (%)	Imputed
Age (years)	63.85 (7.71)	0 (0.00)	63.85 (7.71)
Sex	18888 (47.02)	0 (0.00)	18888 (47.02)
BMI (kg/m2)	26.29 (4.30)	1419 (3.53)	26.29 (4.3)
Hypertension	7342 (18.28)	0 (0.00)	7342 (18.28)
Diabetes	424 (1.06)	0 (0.00)	424 (1.06)
Smoking	15548 (38.71)	0 (0.00)	15548 (38.71)
Hypercholesterolaemia	3833 (9.54)	0 (0.00)	3833 (9.54)
Family history of heart disease	16819 (41.87)	0 (0.00)	16819 (41.87)
European ethnicity	38924 (96.90)	0 (0.00)	38924 (96.90)
LV-EDV (ml)	144.24 (30.53)	1354 (3.37)	144.23 (30.53)
LV-ESV (ml)	56.74 (16.49)	1354 (3.37)	56.73 (16.49)
LV-ESVi (ml)	30.41 (7.53)	2669 (6.64)	30.41 (7.53)
LV-SV (ml)	87.50 (18.60)	1354 (3.37)	87.5 (18.6)
LV-EF (%)	60.95 (6.03)	1354 (3.37)	60.95 (6.03)
LV mass (g)	91.53 (22.34)	1354 (3.37)	91.53 (22.34)
RV-EDV (ml)	154.20 (34.44)	1450 (3.61)	154.19 (34.45)
RV-ESV (ml)	63.49 (18.47)	1450 (3.61)	63.49 (18.47)
RV-ESVi (ml)	34.02 (8.29)	2753 (6.85)	34.02 (8.29)
RV-SV (ml)	90.70 (20.32)	1450 (3.61)	90.7 (20.32)
RV-EF (%)	59.10 (5.88)	1450 (3.61)	59.1 (5.88)
LAVi min (ml)	13.79 (5.94)	7517 (18.71)	13.79 (5.94)
LAVi max (ml)	38.60 (9.76)	7613 (18.95)	38.6 (9.77)
LA-CI (v/v)	0.18 (0.07)	7397 (18.41)	0.18 (0.07)
LA-EF (%)	65.18 (8.45)	6398 (15.93)	65.18 (8.45)
LA res (ml)	21.43 (7.39)	6614 (16.47)	21.43 (7.39)
LA pump (ml)	23.05 (7.11)	6495 (16.17)	23.05 (7.11)
RAVi min (ml)	22.81 (8.19)	9014 (22.44)	22.81 (8.19)
RAVi max (ml)	46.24 (12.43)	9081 (22.61)	46.24 (12.43)
RA-EF (%)	51.02 (9.23)	7882 (19.62)	51.02 (9.23)
MAPSE 2Ch (mm)	16.60 (2.98)	870 (2.17)	16.6 (2.98)
TAPSE 4Ch (mm)	13.41 (4.71)	1621 (4.04)	13.41 (4.71)
Continuous variables are represented as mean (standard deviation) and categorical variables as n (%).
Abbreviations: BMI = body mass index, LA-CI = left atrial compliance index, LA-EF = left atrial ejection fraction,
LAVi max = indexed left atrial volume maximum, LAVi min = indexed left atrial volume minimum,
LA pump = left atrial pump volume, LA res = left atrial reservoir volume, LV-EDV = left ventricular end-diastolic volume,
LV-EF = left ventricular ejection fraction, LV-ESV = left ventricular end-systolic volume,
LVESVi = indexed left ventricular end-systolic volume, LV-SV = left ventricular stroke volume,
LV mass = left ventricular mass, MAPSE 2Ch = mitral annular plane systolic excursion 2 chamber,
RA-EF = right atrial ejection fraction, RAVi max = indexed right atrial volume maximum,
RAVi min = indexed right atrial volume minimum, RV-EDV = right ventricular end-diastolic volume,
RV-EF = right ventricular ejection fraction, RV-ESV = right ventricular end-systolic volume,
RVESVi = indexed right ventricular end-systolic volume, RV-SV = right ventricular stroke volume,
TAPSE 4Ch = tricuspid annular plane systolic excursion 4 chamber

## Sheet: Table S9
		HCM								DCM
	Spline	OR (95% CI)	SE	z-statistic	p-value	Multiplicity threshold	Age interaction p-value	Sex interaction p-value	Linear p-value	OR (95% CI)	SE	z-statistic	p-value	Multiplicity threshold	Age interaction p-value	Sex interaction p-value	Linear p-value
LV-EDV (ml)	Spline 1	0.91 (0.55; 1.49)	0.253	-0.374	0.708	0.006	0.223	0.277	0.334	0.42 (0.21; 0.84)	0.348	-2.468	0.014	0.006	0.102	0.541	0.054
LV-EDV (ml)	Spline 2	0.57 (0.33; 0.96)	0.272	-2.092	0.036	0.006	0.223	0.277	0.334	0.67 (0.33; 1.37)	0.365	-1.097	0.273	0.006	0.102	0.541	0.054
LV-EDV (ml)	Spline 3	0.57 (0.34; 0.96)	0.264	-2.122	0.034	0.006	0.223	0.277	0.334	0.69 (0.35; 1.37)	0.347	-1.053	0.292	0.006	0.102	0.541	0.054
LV-EDV (ml)	Spline 4	0.86 (0.28; 2.65)	0.574	-0.263	0.793	0.006	0.223	0.277	0.334	0.97 (0.21; 4.53)	0.787	-0.041	0.967	0.006	0.102	0.541	0.054
LV-ESV (ml)	Spline 1	0.81 (0.52; 1.25)	0.226	-0.958	0.338	0.006	0.473	0.435	0.243	0.94 (0.43; 2.05)	0.4	-0.162	0.871	0.006	0.202	0.215	0.301
LV-ESV (ml)	Spline 2	0.51 (0.32; 0.83)	0.245	-2.737	0.006	0.006	0.473	0.435	0.243	1.54 (0.61; 3.92)	0.475	0.914	0.36	0.006	0.202	0.215	0.301
LV-ESV (ml)	Spline 3	0.45 (0.28; 0.74)	0.249	-3.196	0.001	0.006	0.473	0.435	0.243	1.29 (0.57; 2.90)	0.414	0.61	0.542	0.006	0.202	0.215	0.301
LV-ESV (ml)	Spline 4	0.97 (0.24; 3.90)	0.711	-0.047	0.963	0.006	0.473	0.435	0.243	6.15 (1.95; 19.38)	0.586	3.098	0.002	0.006	0.202	0.215	0.301
LV-ESVi (ml)	Spline 1	0.66 (0.27; 1.60)	0.455	-0.928	0.353	0.006	0.749	0.264	0.573	1.20 (0.23; 6.35)	0.85	0.215	0.83	0.006	0.558	0.172	0.549
LV-ESVi (ml)	Spline 2	0.49 (0.22; 1.11)	0.416	-1.702	0.089	0.006	0.749	0.264	0.573	1.59 (0.30; 8.39)	0.848	0.549	0.583	0.006	0.558	0.172	0.549
LV-ESVi (ml)	Spline 3	0.43 (0.18; 1.03)	0.447	-1.885	0.059	0.006	0.749	0.264	0.573	1.87 (0.36; 9.63)	0.837	0.747	0.455	0.006	0.558	0.172	0.549
LV-ESVi (ml)	Spline 4	1.08 (0.01; 156.82)	2.538	0.031	0.975	0.006	0.749	0.264	0.573	47.47 (3.36; 669.68)	1.35	2.859	0.004	0.006	0.558	0.172	0.549
LV-SV (ml)	Spline 1	2.04 (0.15; 27.11)	1.319	0.541	0.588	0.006	0.259	0.151	0.824	0.27 (0.04; 1.99)	1.016	-1.282	0.2	0.006	0.209	0.275	0.41
LV-SV (ml)	Spline 2	1.67 (0.14; 20.32)	1.274	0.404	0.686	0.006	0.259	0.151	0.824	0.28 (0.04; 1.82)	0.96	-1.334	0.182	0.006	0.209	0.275	0.41
LV-SV (ml)	Spline 3	1.64 (0.14; 19.37)	1.26	0.392	0.695	0.006	0.259	0.151	0.824	0.27 (0.04; 1.79)	0.973	-1.362	0.173	0.006	0.209	0.275	0.41
LV-SV (ml)	Spline 4	0.65 (0.02; 18.01)	1.696	-0.256	0.798	0.006	0.259	0.151	0.824	0.03 (0.00; 19.69)	3.392	-1.081	0.28	0.006	0.209	0.275	0.41
LV-EF (%)	Spline 1	4.86 (0.02; 1,393.15)	2.887	0.548	0.584	0.006	0.945	0.781	0.966	0.88 (0.05; 15.09)	1.45	-0.088	0.93	0.006	0.43	0.193	0.47
LV-EF (%)	Spline 2	5.18 (0.03; 879.25)	2.62	0.628	0.53	0.006	0.945	0.781	0.966	0.57 (0.05; 6.84)	1.27	-0.446	0.656	0.006	0.43	0.193	0.47
LV-EF (%)	Spline 3	6.07 (0.03; 1,058.82)	2.634	0.685	0.494	0.006	0.945	0.781	0.966	0.51 (0.04; 6.91)	1.327	-0.504	0.615	0.006	0.43	0.193	0.47
LV-EF (%)	Spline 4	1.43 (0.14; 14.15)	1.171	0.303	0.762	0.006	0.945	0.781	0.966	1.32 (0.04; 41.32)	1.757	0.158	0.874	0.006	0.43	0.193	0.47
LV mass (g)	Spline 1	0.98 (0.36; 2.65)	0.507	-0.035	0.972	0.006	0.456	0.852	0.525	0.38 (0.12; 1.22)	0.598	-1.627	0.104	0.006	0.272	0.114	0.531
LV mass (g)	Spline 2	0.64 (0.25; 1.60)	0.471	-0.958	0.338	0.006	0.456	0.852	0.525	0.36 (0.13; 1.04)	0.538	-1.888	0.059	0.006	0.272	0.114	0.531
LV mass (g)	Spline 3	0.45 (0.17; 1.21)	0.5	-1.577	0.115	0.006	0.456	0.852	0.525	0.29 (0.09; 0.92)	0.583	-2.106	0.035	0.006	0.272	0.114	0.531
LV mass (g)	Spline 4	1.22 (0.04; 37.64)	1.748	0.116	0.908	0.006	0.456	0.852	0.525	0.88 (0.01; 139.27)	2.585	-0.05	0.96	0.006	0.272	0.114	0.531
RV-EDV (ml)	Spline 1	1.05 (0.65; 1.69)	0.244	0.181	0.856	0.006	0.323	0.923	0.084	0.73 (0.37; 1.45)	0.347	-0.891	0.373	0.006	0.443	0.037	0.239
RV-EDV (ml)	Spline 2	0.53 (0.32; 0.89)	0.265	-2.379	0.017	0.006	0.323	0.923	0.084	0.79 (0.38; 1.63)	0.372	-0.649	0.516	0.006	0.443	0.037	0.239
RV-EDV (ml)	Spline 3	0.44 (0.26; 0.75)	0.268	-3.036	0.002	0.006	0.323	0.923	0.084	0.53 (0.25; 1.10)	0.376	-1.7	0.089	0.006	0.443	0.037	0.239
RV-EDV (ml)	Spline 4	1.03 (0.36; 2.89)	0.528	0.049	0.961	0.006	0.323	0.923	0.084	0.24 (0.03; 2.05)	1.104	-1.31	0.19	0.006	0.443	0.037	0.239
RV-ESV (ml)	Spline 1	0.99 (0.64; 1.54)	0.225	-0.049	0.961	0.006	0.626	0.531	0.735	0.78 (0.41; 1.49)	0.331	-0.755	0.45	0.006	0.235	0.256	0.279
RV-ESV (ml)	Spline 2	0.53 (0.33; 0.85)	0.244	-2.621	0.009	0.006	0.626	0.531	0.735	0.87 (0.43; 1.78)	0.364	-0.378	0.705	0.006	0.235	0.256	0.279
RV-ESV (ml)	Spline 3	0.33 (0.20; 0.55)	0.26	-4.247	0	0.006	0.626	0.531	0.735	0.63 (0.31; 1.28)	0.365	-1.276	0.202	0.006	0.235	0.256	0.279
RV-ESV (ml)	Spline 4	0.46 (0.11; 1.86)	0.718	-1.096	0.273	0.006	0.626	0.531	0.735	0.26 (0.03; 2.39)	1.133	-1.19	0.234	0.006	0.235	0.256	0.279
RV-ESVi (ml)	Spline 1	1.29 (0.42; 3.94)	0.569	0.449	0.653	0.006	0.853	0.641	0.526	0.87 (0.16; 4.72)	0.861	-0.157	0.876	0.006	0.321	0.706	0.695
RV-ESVi (ml)	Spline 2	0.79 (0.26; 2.38)	0.562	-0.417	0.677	0.006	0.853	0.641	0.526	0.99 (0.18; 5.40)	0.867	-0.014	0.989	0.006	0.321	0.706	0.695
RV-ESVi (ml)	Spline 3	0.49 (0.17; 1.46)	0.555	-1.272	0.203	0.006	0.853	0.641	0.526	0.74 (0.14; 3.80)	0.833	-0.358	0.72	0.006	0.321	0.706	0.695
RV-ESVi (ml)	Spline 4	0.99 (0.05; 18.16)	1.485	-0.007	0.994	0.006	0.853	0.641	0.526	0.83 (0.02; 35.85)	1.924	-0.099	0.921	0.006	0.321	0.706	0.695
RV-SV (ml)	Spline 1	1.32 (0.13; 13.78)	1.196	0.233	0.816	0.006	0.364	0.628	0.046	1.15 (0.05; 26.61)	1.605	0.085	0.932	0.006	0.272	0.18	0.705
RV-SV (ml)	Spline 2	1.01 (0.10; 10.57)	1.201	0.004	0.997	0.006	0.364	0.628	0.046	0.99 (0.04; 23.29)	1.613	-0.008	0.994	0.006	0.272	0.18	0.705
RV-SV (ml)	Spline 3	0.86 (0.10; 7.46)	1.102	-0.136	0.892	0.006	0.364	0.628	0.046	0.89 (0.05; 16.81)	1.5	-0.079	0.937	0.006	0.272	0.18	0.705
RV-SV (ml)	Spline 4	4.87 (1.04; 22.71)	0.786	2.015	0.044	0.006	0.364	0.628	0.046	0.05 (0.00; 4.70)	2.325	-1.294	0.196	0.006	0.272	0.18	0.705
RV-EF (%)	Spline 1	22.58 (0.00; 2,051,574.04)	5.825	0.535	0.593	0.006	0.987	0.483	0.59	3.64 (0.00; 8,609.23)	3.964	0.326	0.745	0.006	0.034	0.355	0.377
RV-EF (%)	Spline 2	24.15 (0.00; 743,166.33)	5.273	0.604	0.546	0.006	0.987	0.483	0.59	3.01 (0.00; 3,120.48)	3.543	0.311	0.756	0.006	0.034	0.355	0.377
RV-EF (%)	Spline 3	33.33 (0.00; 867,039.60)	5.187	0.676	0.499	0.006	0.987	0.483	0.59	4.01 (0.00; 4,039.02)	3.527	0.394	0.694	0.006	0.034	0.355	0.377
RV-EF (%)	Spline 4	1.14 (0.19; 6.73)	0.904	0.148	0.882	0.006	0.987	0.483	0.59	0.07 (0.00; 2.70)	1.881	-1.433	0.152	0.006	0.034	0.355	0.377
LAVi min (ml)	Spline 1	1.24 (0.67; 2.30)	0.315	0.687	0.492	0.006	0.385	0.361	0.854	2.03 (0.88; 4.67)	0.426	1.663	0.096	0.006	0.47	0.214	0.259
LAVi min (ml)	Spline 2	1.17 (0.64; 2.12)	0.304	0.51	0.61	0.006	0.385	0.361	0.854	1.55 (0.63; 3.82)	0.461	0.948	0.343	0.006	0.47	0.214	0.259
LAVi min (ml)	Spline 3	1.22 (0.66; 2.27)	0.317	0.628	0.53	0.006	0.385	0.361	0.854	1.72 (0.68; 4.33)	0.472	1.145	0.252	0.006	0.47	0.214	0.259
LAVi min (ml)	Spline 4	1.67 (0.08; 34.98)	1.552	0.331	0.741	0.006	0.385	0.361	0.854	1.92 (0.05; 67.00)	1.813	0.36	0.719	0.006	0.47	0.214	0.259
LAVi max (ml)	Spline 1	1.10 (0.51; 2.35)	0.389	0.238	0.812	0.006	0.58	0.243	0.865	1.51 (0.53; 4.33)	0.537	0.772	0.44	0.006	0.366	0.634	0.804
LAVi max (ml)	Spline 2	1.08 (0.51; 2.25)	0.377	0.192	0.847	0.006	0.58	0.243	0.865	1.41 (0.47; 4.25)	0.562	0.615	0.539	0.006	0.366	0.634	0.804
LAVi max (ml)	Spline 3	1.21 (0.59; 2.49)	0.369	0.51	0.61	0.006	0.58	0.243	0.865	1.60 (0.56; 4.61)	0.539	0.877	0.38	0.006	0.366	0.634	0.804
LAVi max (ml)	Spline 4	2.09 (0.23; 18.88)	1.122	0.658	0.51	0.006	0.58	0.243	0.865	1.35 (0.07; 25.92)	1.506	0.202	0.84	0.006	0.366	0.634	0.804
LA-CI (v/v)	Spline 1	1.68 (0.75; 3.73)	0.408	1.269	0.204	0.006	0.477	0.744	0.66	2.99 (1.02; 8.76)	0.548	1.999	0.046	0.006	0.384	0.093	0.123
LA-CI (v/v)	Spline 2	1.55 (0.75; 3.21)	0.371	1.184	0.236	0.006	0.477	0.744	0.66	1.87 (0.65; 5.38)	0.538	1.166	0.244	0.006	0.384	0.093	0.123
LA-CI (v/v)	Spline 3	1.89 (0.81; 4.41)	0.432	1.474	0.141	0.006	0.477	0.744	0.66	2.52 (0.73; 8.68)	0.63	1.468	0.142	0.006	0.384	0.093	0.123
LA-CI (v/v)	Spline 4	0.32 (0.00; 199.41)	3.288	-0.349	0.727	0.006	0.477	0.744	0.66	0.03 (0.00; 461.56)	4.93	-0.716	0.474	0.006	0.384	0.093	0.123
LA-EF (%)	Spline 1	0.90 (0.23; 3.47)	0.688	-0.154	0.878	0.006	0.134	0.79	0.939	0.89 (0.16; 5.08)	0.888	-0.128	0.898	0.006	0.563	0.173	0.935
LA-EF (%)	Spline 2	1.00 (0.25; 4.08)	0.715	0.005	0.996	0.006	0.134	0.79	0.939	0.85 (0.14; 5.03)	0.906	-0.177	0.86	0.006	0.563	0.173	0.935
LA-EF (%)	Spline 3	0.97 (0.31; 3.07)	0.588	-0.052	0.958	0.006	0.134	0.79	0.939	1.02 (0.24; 4.33)	0.736	0.032	0.974	0.006	0.563	0.173	0.935
LA-EF (%)	Spline 4	0.99 (0.39; 2.51)	0.474	-0.015	0.988	0.006	0.134	0.79	0.939	1.07 (0.33; 3.45)	0.599	0.108	0.914	0.006	0.563	0.173	0.935
LA res (ml)	Spline 1	1.13 (0.63; 2.05)	0.302	0.411	0.681	0.006	0.194	0.887	0.878	0.78 (0.39; 1.57)	0.354	-0.692	0.489	0.006	0.238	0.398	0.725
LA res (ml)	Spline 2	1.17 (0.59; 2.34)	0.353	0.445	0.656	0.006	0.194	0.887	0.878	0.87 (0.42; 1.84)	0.379	-0.353	0.724	0.006	0.238	0.398	0.725
LA res (ml)	Spline 3	1.02 (0.58; 1.81)	0.291	0.075	0.94	0.006	0.194	0.887	0.878	0.68 (0.35; 1.32)	0.341	-1.139	0.255	0.006	0.238	0.398	0.725
LA res (ml)	Spline 4	1.34 (0.49; 3.69)	0.514	0.576	0.565	0.006	0.194	0.887	0.878	0.85 (0.19; 3.85)	0.769	-0.206	0.837	0.006	0.238	0.398	0.725
LA pump (ml)	Spline 1	1.47 (0.67; 3.21)	0.399	0.958	0.338	0.006	0.819	0.273	0.361	0.56 (0.24; 1.34)	0.441	-1.304	0.192	0.006	0.247	1	0.631
LA pump (ml)	Spline 2	1.31 (0.55; 3.12)	0.443	0.61	0.542	0.006	0.819	0.273	0.361	0.69 (0.28; 1.73)	0.467	-0.782	0.434	0.006	0.247	1	0.631
LA pump (ml)	Spline 3	1.37 (0.67; 2.80)	0.365	0.862	0.389	0.006	0.819	0.273	0.361	0.85 (0.39; 1.89)	0.405	-0.388	0.698	0.006	0.247	1	0.631
LA pump (ml)	Spline 4	1.91 (0.75; 4.84)	0.474	1.366	0.172	0.006	0.819	0.273	0.361	1.86 (0.53; 6.51)	0.64	0.969	0.332	0.006	0.247	1	0.631
RAVi min (ml)	Spline 1	0.57 (0.33; 1.00)	0.287	-1.948	0.051	0.006	0.258	0.626	0.351	0.85 (0.32; 2.29)	0.506	-0.317	0.751	0.006	0.414	0.317	0.744
RAVi min (ml)	Spline 2	0.50 (0.29; 0.89)	0.29	-2.357	0.018	0.006	0.258	0.626	0.351	0.89 (0.34; 2.33)	0.49	-0.232	0.817	0.006	0.414	0.317	0.744
RAVi min (ml)	Spline 3	0.44 (0.25; 0.78)	0.286	-2.842	0.004	0.006	0.258	0.626	0.351	0.61 (0.23; 1.59)	0.492	-1.014	0.311	0.006	0.414	0.317	0.744
RAVi min (ml)	Spline 4	0.69 (0.03; 16.24)	1.61	-0.229	0.819	0.006	0.258	0.626	0.351	1.85 (0.06; 60.05)	1.777	0.345	0.73	0.006	0.414	0.317	0.744
RAVi max (ml)	Spline 1	1.95 (0.71; 5.32)	0.513	1.301	0.193	0.006	0.394	0.607	0.269	1.94 (0.42; 9.05)	0.786	0.844	0.399	0.006	0.394	0.17	0.544
RAVi max (ml)	Spline 2	1.41 (0.51; 3.88)	0.518	0.659	0.51	0.006	0.394	0.607	0.269	1.87 (0.37; 9.36)	0.822	0.76	0.447	0.006	0.394	0.17	0.544
RAVi max (ml)	Spline 3	1.62 (0.64; 4.11)	0.474	1.023	0.307	0.006	0.394	0.607	0.269	1.87 (0.41; 8.54)	0.774	0.809	0.418	0.006	0.394	0.17	0.544
RAVi max (ml)	Spline 4	0.08 (0.00; 2.39)	1.764	-1.467	0.142	0.006	0.394	0.607	0.269	0.04 (0.00; 7.01)	2.581	-1.206	0.228	0.006	0.394	0.17	0.544
RA-EF (%)	Spline 1	1.61 (0.46; 5.61)	0.636	0.754	0.451	0.006	0.504	0.876	0.759	1.56 (0.31; 7.89)	0.826	0.541	0.588	0.006	0.838	0.803	0.872
RA-EF (%)	Spline 2	2.28 (0.57; 9.14)	0.708	1.166	0.244	0.006	0.504	0.876	0.759	2.38 (0.38; 14.98)	0.939	0.923	0.356	0.006	0.838	0.803	0.872
RA-EF (%)	Spline 3	2.06 (0.67; 6.32)	0.573	1.261	0.207	0.006	0.504	0.876	0.759	2.16 (0.48; 9.78)	0.77	1.001	0.317	0.006	0.838	0.803	0.872
RA-EF (%)	Spline 4	2.76 (1.21; 6.28)	0.419	2.425	0.015	0.006	0.504	0.876	0.759	1.55 (0.39; 6.19)	0.707	0.62	0.535	0.006	0.838	0.803	0.872
MAPSE 2Ch (mm)	Spline 1	1.73 (0.70; 4.27)	0.461	1.191	0.234	0.006	0.681	0.467	0.486	1.29 (0.51; 3.24)	0.471	0.536	0.592	0.006	0.512	0.58	0.31
MAPSE 2Ch (mm)	Spline 2	1.85 (0.68; 5.02)	0.51	1.203	0.229	0.006	0.681	0.467	0.486	0.72 (0.27; 1.90)	0.496	-0.666	0.506	0.006	0.512	0.58	0.31
MAPSE 2Ch (mm)	Spline 3	1.76 (0.76; 4.10)	0.431	1.315	0.188	0.006	0.681	0.467	0.486	0.88 (0.37; 2.07)	0.436	-0.295	0.768	0.006	0.512	0.58	0.31
MAPSE 2Ch (mm)	Spline 4	0.58 (0.16; 2.06)	0.648	-0.848	0.396	0.006	0.681	0.467	0.486	0.73 (0.14; 3.71)	0.83	-0.379	0.705	0.006	0.512	0.58	0.31
TAPSE 4Ch (mm)	Spline 1	0.72 (0.39; 1.32)	0.31	-1.07	0.284	0.006	0.9	0.967	0.722	0.94 (0.40; 2.23)	0.442	-0.142	0.887	0.006	0.68	0.61	0.885
TAPSE 4Ch (mm)	Spline 2	0.91 (0.51; 1.64)	0.3	-0.316	0.752	0.006	0.9	0.967	0.722	1.17 (0.50; 2.76)	0.437	0.366	0.714	0.006	0.68	0.61	0.885
TAPSE 4Ch (mm)	Spline 3	1.17 (0.67; 2.06)	0.288	0.547	0.584	0.006	0.9	0.967	0.722	1.26 (0.55; 2.92)	0.427	0.546	0.585	0.006	0.68	0.61	0.885
TAPSE 4Ch (mm)	Spline 4	3.41 (1.12; 10.36)	0.568	2.159	0.031	0.006	0.9	0.967	0.722	1.82 (0.27; 12.09)	0.966	0.62	0.536	0.006	0.68	0.61	0.885
The multivariable model is adjusted for age, sex, and comorbidities. Abbreviations: CI = confidence interval, CMR = cardiac magnetic resonance imaging, DCM = dilated cardiomyopathy, HCM = hypertrophic cardiomyopathy, LA-CI = left atrial compliance index,
LA-EF = left atrial ejection fraction, LAVi max = indexed left atrial volume maximum, LAVi min = indexed left atrial volume minimum, LA pump = left atrial pump volume, LA res = left atrial reservoir volume, LV-EDV = left ventricular end-diastolic volume,
LV-EF = left ventricular ejection fraction, LV-ESV = left ventricular end-systolic volume, LVESVi = indexed left ventricular end-systolic volume, LV-SV = left ventricular stroke volume, LV mass = left ventricular mass,
MAPSE 2Ch = mitral annular plane systolic excursion 2 chamber, OR = odds ratio, RA-EF = right atrial ejection fraction, RAVi max = indexed right atrial volume maximum, RAVi min = indexed right atrial volume minimum, RV-EDV = right ventricular end-diastolic volume,
RV-EF = right ventricular ejection fraction, RV-ESV = right ventricular end-systolic volume, RVESVi = indexed right ventricular end-systolic volume, RV-SV = right ventricular stroke volume, SE = standard error, TAPSE 4Ch = tricuspid annular plane systolic excursion 4 chamber

[truncated: 5 more sheets: Table S10, Table S11, Table S12, Table S13, Table S14]
